# Supplementary material for: Why We Disagree about the Climate Impact of Forestry – A Quantitative Analysis of Swedish Research
Source: Environ Manage. 2025 Jun 24;75(8):1923–37. doi: 10.1007/s00267-025-02208-z (PMC12259791; doi:10.1007/s00267-025-02208-z)
Supplement: Supplementary file 1 — Supplementary Information [file 267_2025_2208_MOESM1_ESM.xlsx]

## Sheet: Index
			Supplementary figures
			Name			Comment
		0	Figure S1			Effect of doubbling the set-aside area
			Caclulations of total climate benefit
			Name	Realized substitution level	Harvest level	Comment
		1.1	lund 95%	0.42	0.95	Substitution as in Lundmark et al 2014
		1.2	skytt 95%	0.65	0.95	Substitution as in Skytt et al. 2021
		1.3	peter 95%	1.3	0.95	Substitution as in Petersson et al. 2022
		1.4	gust 95%	1	0.95	Substitution as in Gustavsson et al. 2017
		1.5	sub0,53 95%	0.53	0.95	Best evidence substitution (mean value of Lundmark et al. 2014, Schulte et al. 2022 and Skytt et al. 2021)
			Forest data from Heureka
			Name			Comment
		2.1	Harvest 95%			Reference scenario (BAU)
		2.2	Harvest 75%			Harvest reduced to level observed in the period 2000-2015
		2.3	Set aside x2			Double the area set aside as reserves
		2.4	Set aside x3			Tripple the area set aside as reserves
		2.5	Fert x2			Increase the feritlized area x2, harvest 95% of growth
		2.6	Fert x3			Increase the feritlized area x3, harvest 95%
		2.7	Fert x7			Increase the feritlized area x7, harvest 95%
		2.8	Fert x35			Increase the feritlized area x35, harvest 95%
		2.9	Biofuel 21 TWh			Increase harvest of slash corresponding to a national level of 21TWh
		2.10	Prod Gust real. pot.			Scenario mimicking the production scenario (80/50/50) used in Gustavsson et al. 2017, but with levels corresponding to a realistic potential
		2.11	Prod Gust 2017			Scenario mimicking the production scenario (80/50/50) used in Gustavsson et al. 2017
		2.12	Rotation +30			Increase rotation period with 30 years, Harvest 95%
		2.13	Harv 95% north lat 60			Heureka run to determine area avaialble for planting P. contorta
			Parameterisation
			Name			Comment
		3.1	Harvest levels
		3.2	Regeneration
		3.3	P. contorta
		3.4	Set-aside
		3.5	Fertilization
		3.6	Stumps
		3.7	Slash
		3.8	Subst Lundmark 2014			Estimating the substitution level used in Lundmark et al. 2014
		3.9	Subst in Gustavsson 2017			Estimating the substitution level used in Gustavsson et al. 2017
		3.10	Forest data Gustavsson 2017			Forest data used in Gustavsson et al 2017
		3.11	Fractions Schulte 2022			Fractions describing the usage of the harvest
		4	Figures
		5	Heureka parameters

## Sheet: 1.1 lund 95%
																							PARAMETERS USED						Halv life
																							qpap	0.346574	loss rate for paper (from half live)				35
																							qsawn	0.0277259	loss rate for boards (from half live)				2
																							qboard	0.0198042	loss rate för sawn wood (from halv life)				25
																							SFtot	0.42	total substitution level
																							p	0.459	Proportion of harvested C in timber that ends up in sawn wood products
																							pboard	0.0204	Proportion of harvested C in timber that ends up in boards
																							ppaperboard	0.14	proportion of harvested C in timber that ends up in paper board
																							paperpulp	0.38	proportion of harvested C in pulpwood that ends up in paper
																							papertimb	0.105	proportion of harvested C in timber that ends up in paper
																							k	0.21	m3 to ton C
	TOTAL CARBON ton
		BAU 95%																					75%
t	Year	Total Carbon Stock (dead wood, soil, trees, stumps and roots) ton C/ha	Bind/ 5y	Harvest timber (ton C/ha)	harvest pulp and paper (ton C/ha)	harvest vrak (ton C/ha)	Biofuel ton C/ha	total harvest incl bark	sawn prod	paper prod	board prod	input sawn	Bound in sawn prod	Added to sawn pool	input paper	Bound in paper	Added to paper pool	input board	Bound in board	Added to board pool	Subst	Change	Tot C forest	Bind/ 5y	Harvest timber (ton C/ha)	harvest pulp and paper (ton C/ha)	harvest vrak (ton C/ha)	Biofuel ton C/ha	sawn prod	paper prod	board prod	input sawn	Bound in sawn prod	Added to sawn pool	input paper	Bound in paper	Added to paper pool	input board pool	Bound in board	Added to board pool	Subst	Change	Climate benefit BAU 95% ton CO2/ha	Climate benefit ton CO2/ha	Diff BAU 95% and ton CO2/ha/year	Kumulativ
0	2023	187.18		2.4255									15			1.5			0.05				187.23										15			1.5			0.05						0	0
5	2028	187.12	-0.06	2.4843	1.6464	0.1428	0.135		1.14029	1.23429	0.0506797	1.14029	14.1986	-0.801448	1.23429	1.49945	-0.000549457	0.0506797	0.0595186	0.00951855	1.85157	0.999091	188.56	1.33	1.9131	1.3965	0.1176	0.11	0.878113	0.99938	0.0390272	0.878113	13.9364	-1.06363	0.99938	1.26454	-0.235455	0.0390272	0.0478661	-0.00213393	1.48562	1.51441	0.733333	1.11157	0.378241	1.89121
10	2033	187.21	0.09	2.352	1.7094	0.1428	0.16		1.07957	1.22581	0.0479808	1.07957	13.4401	-0.758427	1.22581	1.49088	-0.00857063	0.0479808	0.0585023	-0.00101626	1.83296	1.15495	190.28	1.72	1.9992	1.323	0.1155	0.115	0.917633	0.992544	0.0407837	0.917633	13.0499	-0.886423	0.992544	1.21609	-0.0484585	0.0407837	0.0492453	0.00137921	1.49213	2.27863	0.847734	1.67252	0.824782	6.01512
15	2038	187.3	0.09	2.1924	1.6863	0.1386	0.12		1.00631	1.17793	0.044725	1.00631	12.7066	-0.733505	1.17793	1.44148	-0.0493951	0.044725	0.0550668	-0.00343549	1.73767	1.04133	192.2	1.92	1.9215	1.3062	0.1134	0.09	0.881969	0.967123	0.0391986	0.881969	12.2426	-0.80734	0.967123	1.1821	-0.0339868	0.0391986	0.047904	-0.00134127	1.44106	2.51839	0.764336	1.8485	1.08416	11.4359
20	2043	187.56	0.26	2.0055	1.8837	0.1449	0.135		0.920525	1.20715	0.0409122	0.920525	11.9823	-0.72434	1.20715	1.46197	0.0204896	0.0409122	0.0506467	-0.00442007	1.75102	1.30275	194.5	2.3	1.8732	1.4238	0.1176	0.125	0.859799	0.999978	0.0382133	0.859799	11.5176	-0.725	0.999978	1.20895	0.0268464	0.0382133	0.0466816	-0.00122242	1.48663	3.08726	0.956219	2.26605	1.30983	17.9851
25	2048	188.29	0.73	2.0706	1.9047	0.147	0.155		0.950405	1.23108	0.0422402	0.950405	11.3816	-0.600694	1.23108	1.48953	0.0275516	0.0422402	0.0511934	0.000546674	1.79647	1.95387	196.9	2.4	1.8438	1.5372	0.1218	0.11	0.846304	1.03587	0.0376135	0.846304	10.873	-0.644644	1.03587	1.24958	0.0406348	0.0376135	0.0458657	-0.000815856	1.51738	3.31255	1.43414	2.43141	0.997272	22.9714
30	2053	189.11	0.82	2.1903	1.8879	0.1491	0.105		1.00535	1.25403	0.0446821	1.00535	10.9136	-0.467992	1.25403	1.51734	0.027813	0.0446821	0.0537319	0.00253852	1.81957	2.20193	199.47	2.57	2.0391	1.428	0.1218	0.12	0.935947	1.04222	0.0415976	0.935947	10.4014	-0.471552	1.04222	1.26312	0.0135358	0.0415976	0.0497056	0.0038399	1.55774	3.67356	1.61621	2.69639	1.08018	28.3723
35	2058	189.96	0.85	2.0748	2.0055	0.1533	0.145		0.952333	1.27042	0.0423259	0.952333	10.4532	-0.460425	1.27042	1.53865	0.0213072	0.0423259	0.0518245	-0.00190745	1.83901	2.24799	202.19	2.72	1.9551	1.5666	0.126	0.145	0.897391	1.07431	0.039884	0.897391	9.95235	-0.449066	1.07431	1.2976	0.0344808	0.039884	0.0486708	-0.0010348	1.59293	3.89731	1.65002	2.86063	1.21061	34.4254
40	2063	190.86	0.9	2.2008	1.9635	0.1533	0.15		1.01017	1.28533	0.0448963	1.01017	10.1102	-0.34299	1.28533	1.55732	0.0186766	0.0448963	0.0540577	0.00223321	1.87639	2.45431	204.82	2.63	1.8291	1.638	0.1281	0.125	0.839557	1.07057	0.0373136	0.839557	9.50358	-0.448769	1.07057	1.29995	0.0023574	0.0373136	0.0459175	-0.00275333	1.56248	3.74332	1.80147	2.7476	0.946131	39.156
45	2068	191.75	0.89	2.163	2.0685	0.1575	0.19		0.992817	1.31596	0.0441252	0.992817	9.79424	-0.31594	1.31596	1.59126	0.0339406	0.0441252	0.0536813	-0.000376341	1.92318	2.5308	207.44	2.62	1.8123	1.6737	0.1302	0.145	0.831846	1.08002	0.0369709	0.831846	9.10519	-0.398387	1.08002	1.30982	0.00986673	0.0369709	0.0450881	-0.000829444	1.5797	3.81035	1.85761	2.7968	0.93919	43.852
50	2073	192.59	0.84	2.0727	2.2176	0.1638	0.155		0.951369	1.3505	0.0422831	0.951369	9.47775	-0.316489	1.3505	1.6318	0.0405344	0.0422831	0.0517727	-0.00190865	1.93582	2.49796	209.96	2.52	1.848	1.6023	0.126	0.175	0.848232	1.06163	0.0376992	0.848232	8.77476	-0.33043	1.06163	1.29318	-0.0166413	0.0376992	0.0456697	0.000581654	1.57555	3.74906	1.8335	2.75181	0.918306	48.4435
55	2078	193.45	0.86	2.1126	2.2638	0.168	0.16		0.969683	1.37783	0.043097	0.969683	9.22054	-0.257206	1.37783	1.66629	0.034497	0.043097	0.0522492	0.000476555	1.97585	2.61362	212.44	2.48	1.9782	1.5288	0.126	0.115	0.907994	1.0656	0.0403553	0.907994	8.54687	-0.227894	1.0656	1.29421	0.00102721	0.0403553	0.0484286	0.0027589	1.57416	3.83005	1.91839	2.81126	0.892864	52.9078
60	2083	194.16	0.71	2.0223	2.3772	0.1701	0.24		0.928236	1.3988	0.0412549	0.928236	8.95519	-0.265358	1.3988	1.69336	0.0270668	0.0412549	0.0504914	-0.00175788	2.02003	2.48998	214.79	2.35	1.9992	1.4007	0.1197	0.125	0.917633	1.02207	0.0407837	0.917633	8.35811	-0.188754	1.02207	1.25086	-0.0433514	0.0407837	0.0493447	0.00091611	1.53073	3.64954	1.82765	2.67876	0.851117	57.1634
65	2088	194.58	0.42	2.1945	2.247	0.168	0.275		1.00728	1.39151	0.0447678	1.00728	8.80322	-0.151968	1.39151	1.69086	-0.00250223	0.0447678	0.0536935	0.00320213	2.05149	2.32022	217.31	2.52	1.9845	1.449	0.1218	0.165	0.910885	1.03682	0.0404838	0.910885	8.18705	-0.171067	1.03682	1.25794	0.00708898	0.0404838	0.0492068	-0.000137933	1.56253	3.91841	1.70304	2.87611	1.17307	63.0288
70	2093	194.91	0.33	2.3562	2.0454	0.1617	0.285		1.0815	1.35452	0.0480665	1.0815	8.74514	-0.0580757	1.35452	1.65343	-0.0374338	0.0480665	0.0575582	0.00386474	2.03629	2.27464	219.68	2.37	1.953	1.4511	0.1197	0.14	0.896427	1.0299	0.0398412	0.896427	8.02366	-0.163381	1.0299	1.25228	-0.00566633	0.0398412	0.0485398	-0.000666983	1.5388	3.73908	1.66959	2.74449	1.0749	68.4033
75	2098	195.12	0.21	2.3457	1.9572	0.1554	0.235		1.07668	1.31843	0.0478523	1.07668	8.68976	-0.0553773	1.31843	1.61072	-0.0427059	0.0478523	0.0580272	0.000468996	1.97119	2.08357	222.01	2.33	1.9593	1.428	0.1197	0.15	0.899319	1.02267	0.0399697	0.899319	7.88432	-0.13934	1.02267	1.24404	-0.00823618	0.0399697	0.0485504	1.06129e-05	1.53594	3.71837	1.52934	2.72929	1.19995	74.403
80	2103	195.4	0.28	2.2428	1.9866	0.1554	0.215		1.02945	1.30439	0.0457531	1.02945	8.59432	-0.0954399	1.30439	1.58913	-0.0215879	0.0457531	0.056011	-0.00201625	1.93192	2.09287	224.29	2.28	2.0454	1.3083	0.1155	0.13	0.938839	0.998277	0.0417262	0.938839	7.80254	-0.0817827	0.998277	1.21819	-0.0258475	0.0417262	0.0503087	0.00175832	1.51166	3.68579	1.53617	2.70537	1.1692	80.249
85	2108	195.85	0.45	2.3058	1.9887	0.1575	0.25		1.05836	1.32063	0.0470383	1.05836	8.54016	-0.0541682	1.32063	1.60155	0.0124168	0.0470383	0.0569398	0.000928774	1.97484	2.38402	226.57	2.28	1.911	1.4301	0.1197	0.21	0.877149	1.01163	0.0389844	0.877149	7.66966	-0.132886	1.01163	1.22698	0.00878677	0.0389844	0.0478778	-0.00243093	1.54174	3.69521	1.74987	2.71228	0.962413	85.0611
90	2113	196.25	0.4	2.4108	1.9635	0.1575	0.23		1.10656	1.33678	0.0491803	1.10656	8.54119	0.00103883	1.33678	1.61989	0.018344	0.0491803	0.0592459	0.00230619	1.99996	2.42165	228.53	1.96	2.0097	1.2558	0.1113	0.22	0.922452	0.96958	0.0409979	0.922452	7.59928	-0.0703803	0.96958	1.18648	-0.0404992	0.0409979	0.0494616	0.00158375	1.51066	3.36136	1.77749	2.46724	0.689751	88.5098
95	2118	196.74	0.49	2.478	1.9215	0.1575	0.19		1.1374	1.33728	0.0505512	1.1374	8.57294	0.0317492	1.33728	1.62364	0.00374679	0.0505512	0.0610245	0.00177856	1.99374	2.52101	230.46	1.93	1.9047	1.3209	0.1134	0.235	0.874257	0.968593	0.0388559	0.874257	7.48981	-0.109465	0.968593	1.17834	-0.00814632	0.0388559	0.0475995	-0.00186203	1.50108	3.31161	1.85042	2.43072	0.580295	91.4113
100	2123	197.15	0.41	2.5074	1.9257	0.1575	0.22		1.1509	1.34608	0.051151	1.1509	8.61408	0.0411338	1.34608	1.6331	0.00946135	0.051151	0.0619387	0.000914168	2.02045	2.48196	232.36	1.9	1.9719	1.1928	0.1071	0.215	0.905102	0.936379	0.0402268	0.905102	7.42536	-0.0644497	0.936379	1.14468	-0.0336541	0.0402268	0.0486412	0.00104172	1.46446	3.26739	1.82176	2.39827	0.576508	94.2938
105	2128	197.58	0.43	2.2869	2.0727	0.1617	0.135		1.04969	1.34792	0.0466528	1.04969	8.54868	-0.0654004	1.34792	1.63661	0.00351005	0.0466528	0.0576021	-0.0043366	1.95565	2.31942	234.26	1.9	1.5561	1.6632	0.1239	0.09	0.71425	1.01326	0.0317444	0.71425	7.1784	-0.246959	1.01326	1.21561	0.0709317	0.0317444	0.0403431	-0.00829817	1.44194	3.15762	1.70245	2.31769	0.615239	97.37
110	2133	197.75	0.17	2.5788	1.8585	0.1554	0.195		1.18367	1.33804	0.0526075	1.18367	8.62573	0.0770477	1.33804	1.62735	-0.00926001	0.0526075	0.0627902	0.00518815	2.01083	2.25381	236.14	1.88	1.6086	1.5855	0.1197	0.04	0.738347	0.996597	0.0328154	0.738347	6.98751	-0.190893	0.996597	1.21149	-0.00412442	0.0328154	0.0399472	-0.000395923	1.4086	3.09318	1.6543	2.2704	0.6161	100.451
115	2138	198.17	0.42	2.4822	1.9341	0.1575	0.26		1.13933	1.3431	0.0506369	1.13933	8.64846	0.0227346	1.3431	1.63077	0.00342405	0.0506369	0.0617367	-0.0010535	2.0302	2.4753	237.97	1.83	1.7598	1.3944	0.1134	0.05	0.807748	0.961023	0.0358999	0.807748	6.89073	-0.0967809	0.961023	1.17519	-0.0363031	0.0358999	0.0429616	0.00301449	1.39339	3.09332	1.81687	2.2705	0.453628	102.719
120	2143	198.39	0.22	2.415	1.9425	0.1575	0.22		1.10849	1.32983	0.049266	1.10849	8.63741	-0.0110532	1.32983	1.61811	-0.0126667	0.049266	0.0601796	-0.00155711	1.9887	2.18342	239.82	1.85	2.1504	1.0374	0.1029	0.05	0.987034	0.92106	0.0438682	0.987034	6.98576	0.0950327	0.92106	1.12881	-0.0463805	0.0438682	0.0514628	0.00850113	1.40309	3.31025	1.60263	2.42972	0.827089	106.854
125	2148	198.51	0.12	2.2995	1.9593	0.1554	0.14		1.05547	1.30791	0.0469098	1.05547	8.57477	-0.0626369	1.30791	1.59396	-0.0241527	0.0469098	0.0575482	-0.00263146	1.91276	1.94334	241.93	2.11	2.1882	0.9282	0.0987	0.05	1.00438	0.888825	0.0446393	1.00438	7.08584	0.100081	0.888825	1.08837	-0.040434	0.0446393	0.0537367	0.00227392	1.37134	3.54326	1.42641	2.60075	1.17434	112.726
130	2153	198.74	0.23	2.3016	1.9404	0.1554	0.19		1.05643	1.30124	0.0469526	1.05643	8.5212	-0.0535647	1.30124	1.58302	-0.0109371	0.0469526	0.0571258	-0.000422341	1.92671	2.09178	244.14	2.21	2.2512	0.9555	0.1008	0.135	1.0333	0.914634	0.0459245	1.0333	7.20188	0.116043	0.914634	1.10703	0.0186612	0.0459245	0.0554239	0.00168718	1.44585	3.79224	1.53537	2.7835	1.24814	118.966
135	2158	198.91	0.17	2.3184	1.9509	0.1554	0.25		1.06415	1.30935	0.0472954	1.06415	8.48229	-0.0389196	1.30935	1.58919	0.00617257	0.0472954	0.0573939	0.00026806	1.96337	2.1009	245.96	1.82	2.2176	0.903	0.0987	0.11	1.01788	0.886452	0.045239	1.01788	7.28748	0.0855985	0.886452	1.08215	-0.0248831	0.045239	0.0550367	-0.000387187	1.39831	3.27863	1.54206	2.40652	0.864461	123.289
140	2163	199.04	0.13	2.4087	1.8774	0.1533	0.205		1.10559	1.30354	0.0491375	1.10559	8.48985	0.00756625	1.30354	1.58448	-0.00471533	0.0491375	0.0592834	0.00188951	1.95065	2.08539	247.94	1.98	2.2302	0.8568	0.0966	0.095	1.02366	0.871983	0.0454961	1.02366	7.36778	0.0803012	0.871983	1.06328	-0.0188678	0.0454961	0.0552253	0.000188594	1.37701	3.41863	1.53068	2.50928	0.978602	128.182
145	2168	199.4	0.36	2.4654	1.8417	0.1533	0.175		1.13162	1.30387	0.0502942	1.13162	8.52246	0.0326121	1.30387	1.58397	-0.000508061	0.0502942	0.0607741	0.0014907	1.94687	2.34046	249.91	1.97	2.1231	0.9135	0.0966	0.105	0.974503	0.867289	0.0433112	0.974503	7.38853	0.0207474	0.867289	1.05525	-0.00802888	0.0433112	0.0530738	-0.0021515	1.36004	3.34061	1.7179	2.45201	0.734109	131.852
150	2173	199.67	0.27	2.478	1.8648	0.1554	0.14		1.1374	1.31573	0.0505512	1.1374	8.55664	0.0341739	1.31573	1.59574	0.0117752	0.0505512	0.0612946	0.000520561	1.94804	2.26451	251.97	2.06	2.1336	0.903	0.0966	0.21	0.979322	0.865872	0.0435254	0.979322	7.41141	0.0228811	0.865872	1.05242	-0.00283682	0.0435254	0.0529076	-0.000166135	1.40414	3.48402	1.66215	2.55727	0.895119	136.328
		BAU 95%																					rotation +30 years
t	Year	Total Carbon Stock (dead wood, soil, trees, stumps and roots) ton C/ha	Bind/ 5y	Harvest timber (ton C/ha)	harvest pulp and paper (ton C/ha)	harvest vrak (ton C/ha)	Biofuel ton C/ha		sawn prod	paper prod	board prod	input sawn	Bound in sawn prod	Added to sawn pool	input paper	Bound in paper	Added to paper pool	input board	Bound in board	Added to board pool	1:1 subst	Change	Tot C forest	Bind/ 5y	Harvest timber (ton C/ha)	harvest pulp and paper (ton C/ha)	harvest vrak (ton C/ha)	Biofuel ton C/ha	sawn prod	paper prod	board prod	input sawn	Bound in sawn prod	Added to sawn pool	input paper	Bound in paper	Added to paper pool	input board pool	Bound in board	Added to board pool	1:1 subst	Change	Climate benefit BAU 95% ton CO2/ha	Climate benefit ton CO2/ha	Diff BAU 95% and ton CO2/ha/year	Kumulativ
0	2023	187.18											15			1.5			0.05				187.28										15			1.5			0.05							0
5	2028	187.12	-0.06	2.4843	1.6464	0.1428	0.135		1.14029	1.23429	0.0506797	1.14029	14.1986	-0.801448	1.23429	1.49945	-0.000549457	0.0506797	0.0595186	0.00951855	1.85157	0.999091	189.35	2.07	1.4238	1.2621	0.0987	0.11	0.653524	0.828429	0.0290455	0.653524	13.7118	-1.28822	0.828429	1.09359	-0.406406	0.0290455	0.0378844	-0.0121156	1.21573	1.57899	0.733333	1.15898	0.425648	2.12824
10	2033	187.21	0.09	2.352	1.7094	0.1428	0.16		1.07957	1.22581	0.0479808	1.07957	13.4401	-0.758427	1.22581	1.49088	-0.00857063	0.0479808	0.0585023	-0.00101626	1.83296	1.15495	191.94	2.59	1.092	1.134	0.084	0.065	0.501228	0.69846	0.0222768	0.501228	12.438	-1.27375	0.69846	0.891782	-0.201812	0.0222768	0.0289739	-0.00891048	0.9975	2.10302	0.847734	1.54362	0.695885	5.60767
15	2038	187.3	0.09	2.1924	1.6863	0.1386	0.12		1.00631	1.17793	0.044725	1.00631	12.7066	-0.733505	1.17793	1.44148	-0.0493951	0.044725	0.0550668	-0.00343549	1.73767	1.04133	195.67	3.73	1.1718	0.9807	0.0777	0.055	0.537856	0.659757	0.0239047	0.537856	11.3658	-1.07224	0.659757	0.817403	-0.0743787	0.0239047	0.0290266	5.27541e-05	0.959784	3.54322	0.764336	2.60072	1.83639	14.7896
20	2043	187.56	0.26	2.0055	1.8837	0.1449	0.135		0.920525	1.20715	0.0409122	0.920525	11.9823	-0.72434	1.20715	1.46197	0.0204896	0.0409122	0.0506467	-0.00442007	1.75102	1.30275	200.12	4.45	1.5246	1.2474	0.1008	0.115	0.699791	0.847539	0.0311018	0.699791	10.5943	-0.771504	0.847539	0.992037	0.174634	0.0311018	0.0362331	0.00720645	1.25488	5.11521	0.956219	3.75457	2.79835	28.7813
25	2048	188.29	0.73	2.0706	1.9047	0.147	0.155		0.950405	1.23108	0.0422402	0.950405	11.3816	-0.600694	1.23108	1.48953	0.0275516	0.0422402	0.0511934	0.000546674	1.79647	1.95387	204.15	4.03	1.3545	1.1991	0.0945	0.09	0.621716	0.787511	0.0276318	0.621716	9.84458	-0.749709	0.787511	0.962879	-0.0291574	0.0276318	0.034037	-0.00219611	1.15	4.39894	1.43414	3.22882	1.79468	37.7547
30	2053	189.11	0.82	2.1903	1.8879	0.1491	0.105		1.00535	1.25403	0.0446821	1.00535	10.9136	-0.467992	1.25403	1.51734	0.027813	0.0446821	0.0537319	0.00253852	1.81957	2.20193	208.64	4.49	1.281	1.2201	0.0924	0.07	0.587979	0.777483	0.0261324	0.587979	9.15818	-0.686396	0.777483	0.947698	-0.0151818	0.0261324	0.0321493	-0.00188762	1.11867	4.9052	1.61621	3.60042	1.98421	47.6758
35	2058	189.96	0.85	2.0748	2.0055	0.1533	0.145		0.952333	1.27042	0.0423259	0.952333	10.4532	-0.460425	1.27042	1.53865	0.0213072	0.0423259	0.0518245	-0.00190745	1.83901	2.24799	213.25	4.61	2.3163	1.3923	0.126	0.12	1.06318	1.09657	0.0472525	1.06318	9.03584	-0.12234	1.09657	1.2641	0.316401	0.0472525	0.0529358	0.0207864	1.66093	6.48578	1.65002	4.76056	3.11054	63.2285
40	2063	190.86	0.9	2.2008	1.9635	0.1533	0.15		1.01017	1.28533	0.0448963	1.01017	10.1102	-0.34299	1.28533	1.55732	0.0186766	0.0448963	0.0540577	0.00223321	1.87639	2.45431	216.24	2.99	2.2575	1.5225	0.1323	0.14	1.03619	1.13164	0.046053	1.03619	8.90235	-0.133492	1.13164	1.3551	0.0910023	0.046053	0.0554108	0.00247504	1.70197	4.65195	1.80147	3.41453	1.61307	71.2938
45	2068	191.75	0.89	2.163	2.0685	0.1575	0.19		0.992817	1.31596	0.0441252	0.992817	9.79424	-0.31594	1.31596	1.59126	0.0339406	0.0441252	0.0536813	-0.000376341	1.92318	2.5308	218.63	2.39	2.3478	1.8249	0.1491	0.145	1.07764	1.26867	0.0478951	1.07764	8.82759	-0.0747638	1.26867	1.50822	0.153123	0.0478951	0.0576905	0.00227965	1.87606	4.34669	1.85761	3.19047	1.33286	77.9581
50	2073	192.59	0.84	2.0727	2.2176	0.1638	0.155		0.951369	1.3505	0.0422831	0.951369	9.47775	-0.316489	1.3505	1.6318	0.0405344	0.0422831	0.0517727	-0.00190865	1.93582	2.49796	220.12	1.49	2.4927	1.827	0.1533	0.145	1.14415	1.30497	0.0508511	1.14415	8.82901	0.00142339	1.30497	1.57159	0.063367	0.0508511	0.0610494	0.00335895	1.93956	3.49771	1.8335	2.56732	0.733817	81.6272
55	2078	193.45	0.86	2.1126	2.2638	0.168	0.16		0.969683	1.37783	0.043097	0.969683	9.22054	-0.257206	1.37783	1.66629	0.034497	0.043097	0.0522492	0.000476555	1.97585	2.61362	221.2	1.08	2.583	1.6338	0.1449	0.09	1.1856	1.25368	0.0526932	1.1856	8.8717	0.0426868	1.25368	1.5315	-0.0400907	0.0526932	0.0634853	0.0024359	1.86971	2.95475	1.91839	2.16878	0.25039	82.8792
60	2083	194.16	0.71	2.0223	2.3772	0.1701	0.24		0.928236	1.3988	0.0412549	0.928236	8.95519	-0.265358	1.3988	1.69336	0.0270668	0.0412549	0.0504914	-0.00175788	2.02003	2.48998	222.27	1.07	2.5536	1.5876	0.1407	0.14	1.1721	1.22892	0.0520934	1.1721	8.89536	0.0236664	1.22892	1.49965	-0.0318461	0.0520934	0.0633162	-0.000169149	1.8572	2.91885	1.82765	2.14244	0.314788	84.4531
65	2088	194.58	0.42	2.1945	2.247	0.168	0.275		1.00728	1.39151	0.0447678	1.00728	8.80322	-0.151968	1.39151	1.69086	-0.00250223	0.0447678	0.0536935	0.00320213	2.05149	2.32022	223.26	0.99	2.7741	1.3503	0.1344	0.15	1.27331	1.19277	0.0565916	1.27331	9.01717	0.121812	1.19277	1.45787	-0.0417811	0.0565916	0.0677845	0.0044683	1.8517	2.9262	1.70304	2.14783	0.444785	86.677
70	2093	194.91	0.33	2.3562	2.0454	0.1617	0.285		1.0815	1.35452	0.0480665	1.0815	8.74514	-0.0580757	1.35452	1.65343	-0.0374338	0.0480665	0.0575582	0.00386474	2.03629	2.27464	224.22	0.96	2.6292	1.5225	0.1407	0.15	1.2068	1.2227	0.0536357	1.2068	9.05671	0.0395347	1.2227	1.48042	0.0225496	0.0536357	0.0656184	-0.00216607	1.86581	2.88573	1.66959	2.11812	0.448536	88.9197
75	2098	195.12	0.21	2.3457	1.9572	0.1554	0.235		1.07668	1.31843	0.0478523	1.07668	8.68976	-0.0553773	1.31843	1.61072	-0.0427059	0.0478523	0.0580272	0.000468996	1.97119	2.08357	224.99	0.77	2.5368	1.5288	0.1386	0.215	1.16439	1.20246	0.0517507	1.16439	9.04871	-0.00799464	1.20246	1.46416	-0.0162578	0.0517507	0.0633505	-0.00226787	1.85606	2.59954	1.52934	1.90807	0.378723	90.8133
80	2103	195.4	0.28	2.2428	1.9866	0.1554	0.215		1.02945	1.30439	0.0457531	1.02945	8.59432	-0.0954399	1.30439	1.58913	-0.0215879	0.0457531	0.056011	-0.00201625	1.93192	2.09287	225.66	0.67	2.5746	1.5603	0.1407	0.21	1.18174	1.22369	0.0525218	1.18174	9.0591	0.0103905	1.22369	1.48252	0.018357	0.0525218	0.0637207	0.000370213	1.88395	2.58307	1.53617	1.89597	0.359805	92.6123
85	2108	195.85	0.45	2.3058	1.9887	0.1575	0.25		1.05836	1.32063	0.0470383	1.05836	8.54016	-0.0541682	1.32063	1.60155	0.0124168	0.0470383	0.0569398	0.000928774	1.97484	2.38402	226.31	0.65	2.5326	1.596	0.1407	0.14	1.16246	1.22697	0.051665	1.16246	9.04887	-0.0102326	1.22697	1.48904	0.00652109	0.051665	0.0629294	-0.000791355	1.85191	2.4974	1.74987	1.83309	0.0832252	93.0285
90	2113	196.25	0.4	2.4108	1.9635	0.1575	0.23		1.10656	1.33678	0.0491803	1.10656	8.54119	0.00103883	1.33678	1.61989	0.018344	0.0491803	0.0592459	0.00230619	1.99996	2.42165	226.98	0.67	2.6229	1.5477	0.1407	0.18	1.20391	1.23074	0.0535072	1.20391	9.08141	0.0325397	1.23074	1.49396	0.00492228	0.0535072	0.0646316	0.00170223	1.88635	2.59551	1.77749	1.9051	0.127617	93.6666
95	2118	196.74	0.49	2.478	1.9215	0.1575	0.19		1.1374	1.33728	0.0505512	1.1374	8.57294	0.0317492	1.33728	1.62364	0.00374679	0.0505512	0.0610245	0.00177856	1.99374	2.52101	227.46	0.48	2.6187	1.575	0.1428	0.235	1.20198	1.24008	0.0534215	1.20198	9.10781	0.0263997	1.24008	1.50418	0.0102151	0.0534215	0.0648468	0.000215234	1.92003	2.43686	1.85042	1.78866	-0.0617694	93.3577
100	2123	197.15	0.41	2.5074	1.9257	0.1575	0.22		1.1509	1.34608	0.051151	1.1509	8.61408	0.0411338	1.34608	1.6331	0.00946135	0.051151	0.0619387	0.000914168	2.02045	2.48196	227.62	0.16	2.4948	1.6548	0.1428	0.225	1.14511	1.24005	0.0508939	1.14511	9.07392	-0.0338878	1.24005	1.50595	0.0017743	0.0508939	0.0623573	-0.00248951	1.89731	2.0227	1.82176	1.48467	-0.337094	91.6722
105	2128	197.58	0.43	2.2869	2.0727	0.1617	0.135		1.04969	1.34792	0.0466528	1.04969	8.54868	-0.0654004	1.34792	1.63661	0.00351005	0.0466528	0.0576021	-0.0043366	1.95565	2.31942	227.88	0.26	2.4549	1.7619	0.1491	0.115	1.1268	1.27097	0.05008	1.1268	9.02611	-0.0478152	1.27097	1.53719	0.0312362	0.05008	0.0611033	-0.00125405	1.88198	2.12414	1.70245	1.55912	-0.143331	90.9556
110	2133	197.75	0.17	2.5788	1.8585	0.1554	0.195		1.18367	1.33804	0.0526075	1.18367	8.62573	0.0770477	1.33804	1.62735	-0.00926001	0.0526075	0.0627902	0.00518815	2.01083	2.25381	228.2	0.32	2.4213	1.8249	0.1512	0.055	1.11138	1.28668	0.0493945	1.11138	8.96906	-0.0570479	1.28668	1.55842	0.0212298	0.0493945	0.0601962	-0.000907126	1.87001	2.15328	1.6543	1.58051	-0.0737869	90.5866
115	2138	198.17	0.42	2.4822	1.9341	0.1575	0.26		1.13933	1.3431	0.0506369	1.13933	8.64846	0.0227346	1.3431	1.63077	0.00342405	0.0506369	0.0617367	-0.0010535	2.0302	2.4753	228.52	0.32	2.709	1.5078	0.1407	0.135	1.24343	1.23667	0.0552636	1.24343	9.05145	0.0823912	1.23667	1.51216	-0.0462586	0.0552636	0.0659049	0.00570872	1.88685	2.24869	1.81687	1.65054	-0.166332	89.755
120	2143	198.39	0.22	2.415	1.9425	0.1575	0.22		1.10849	1.32983	0.049266	1.10849	8.63741	-0.0110532	1.32983	1.61811	-0.0126667	0.049266	0.0601796	-0.00155711	1.9887	2.18342	228.81	0.29	2.9001	1.3104	0.1344	0.115	1.33115	1.20848	0.059162	1.33115	9.21089	0.159441	1.20848	1.47579	-0.0363699	0.059162	0.0708125	0.00490761	1.87316	2.29114	1.60263	1.68169	0.0790616	90.1503
125	2148	198.51	0.12	2.2995	1.9593	0.1554	0.14		1.05547	1.30791	0.0469098	1.05547	8.57477	-0.0626369	1.30791	1.59396	-0.0241527	0.0469098	0.0575482	-0.00263146	1.91276	1.94334	229.27	0.46	2.9841	1.2243	0.1323	0.23	1.3697	1.19634	0.0608756	1.3697	9.38825	0.177357	1.19634	1.45722	-0.0185674	0.0608756	0.0733936	0.00258115	1.91969	2.54106	1.42641	1.86514	0.438728	92.3439
130	2153	198.74	0.23	2.3016	1.9404	0.1554	0.19		1.05643	1.30124	0.0469526	1.05643	8.5212	-0.0535647	1.30124	1.58302	-0.0109371	0.0469526	0.0571258	-0.000422341	1.92671	2.09178	229.64	0.37	2.9211	1.2684	0.1323	0.15	1.34078	1.19766	0.0595904	1.34078	9.51373	0.125481	1.19766	1.45526	-0.00195928	0.0595904	0.0725647	-0.000828913	1.87816	2.37085	1.53537	1.7402	0.204834	93.3681
135	2158	198.91	0.17	2.3184	1.9509	0.1554	0.25		1.06415	1.30935	0.0472954	1.06415	8.48229	-0.0389196	1.30935	1.58919	0.00617257	0.0472954	0.0573939	0.00026806	1.96337	2.1009	230	0.36	2.8833	1.2411	0.1302	0.17	1.32343	1.17803	0.0588193	1.32343	9.60562	0.0918876	1.17803	1.43528	-0.0199814	0.0588193	0.0716471	-0.000917652	1.85833	2.28932	1.54206	1.68036	0.138304	94.0596
140	2163	199.04	0.13	2.4087	1.8774	0.1533	0.205		1.10559	1.30354	0.0491375	1.10559	8.48985	0.00756625	1.30354	1.58448	-0.00471533	0.0491375	0.0592834	0.00188951	1.95065	2.08539	230.34	0.34	2.8728	1.239	0.1302	0.135	1.31862	1.17466	0.0586051	1.31862	9.68079	0.0751733	1.17466	1.42838	-0.00690274	0.0586051	0.0712707	-0.00037642	1.83834	2.24623	1.53068	1.64874	0.118061	94.6499
145	2168	199.4	0.36	2.4654	1.8417	0.1533	0.175		1.13162	1.30387	0.0502942	1.13162	8.52246	0.0326121	1.30387	1.58397	-0.000508061	0.0502942	0.0607741	0.0014907	1.94687	2.34046	230.76	0.42	2.8476	1.2558	0.1302	0.135	1.30705	1.17487	0.058091	1.30705	9.73467	0.0538754	1.17487	1.42737	-0.00101024	0.058091	0.07069	-0.000580622	1.83481	2.3071	1.7179	1.69341	-0.0244908	94.5275
150	2173	199.67	0.27	2.478	1.8648	0.1554	0.14		1.1374	1.31573	0.0505512	1.1374	8.55664	0.0341739	1.31573	1.59574	0.0117752	0.0505512	0.0612946	0.000520561	1.94804	2.26451	231.23	0.47	2.8917	1.2201	0.1302	0.115	1.32729	1.1721	0.0589907	1.32729	9.80181	0.0671431	1.1721	1.42443	-0.00294009	0.0589907	0.071487	0.000797	1.82994	2.36494	1.66215	1.73587	0.073713	94.896
		BAU 95%																					Avsätt x 3
t	Year	Total Carbon Stock (dead wood, soil, trees, stumps and roots) ton C/ha	Bind/ 5y	Harvest timber (ton C/ha)	harvest pulp and paper (ton C/ha)	harvest vrak (ton C/ha)	Biofuel ton C/ha		sawn prod	paper prod	board prod	input sawn	Bound in sawn prod	Added to sawn pool	input paper	Bound in paper	Added to paper pool	input board	Bound in board	Added to board pool	1:1 subst	Change	Tot C forest	Bind/ 5y	Harvest timber (ton C/ha)	harvest pulp and paper (ton C/ha)	harvest vrak (ton C/ha)	Biofuel ton C/ha	sawn prod	paper prod	board prod	input sawn	Bound in sawn prod	Added to sawn pool	input paper	Bound in paper	Added to paper pool	input board pool	Bound in board	Added to board pool	1:1 subst	Change	Climate benefit BAU 95% ton CO2/ha	Climate benefit ton CO2/ha	Diff BAU 95% and ton CO2/ha/year	Kumulativ
0	2023	187.18											15			1.5			0.05				187.25										15			1.5			0.05						0	0
5	2028	187.12	-0.06	1.9131	1.3965	0.1176	0.11		0.878113	0.99938	0.0390272	1.14029	14.1986	-0.801448	1.23429	1.49945	-0.000549457	0.0506797	0.0595186	0.00951855	1.85157	0.999091	191.17	3.92	0.7791	0.8253	0.0609	0.06	0.357607	0.504494	0.0158936	0.357607	13.4159	-1.58413	0.504494	0.769659	-0.730341	0.0158936	0.0247325	-0.0252675	0.724626	2.30488	0.733333	1.69178	0.958451	4.79225
10	2033	187.21	0.09	2.352	1.7094	0.1428	0.16		1.07957	1.22581	0.0479808	1.07957	13.4401	-0.758427	1.22581	1.49088	-0.00857063	0.0479808	0.0585023	-0.00101626	1.83296	1.15495	195.73	4.56	1.218	1.176	0.0903	0.125	0.559062	0.74529	0.0248472	0.559062	12.2383	-1.17761	0.74529	0.881348	0.111689	0.0248472	0.0292193	0.00448685	1.09591	4.59447	0.847734	3.37234	2.52461	17.4153
15	2038	187.3	0.09	2.1924	1.6863	0.1386	0.12		1.00631	1.17793	0.044725	1.00631	12.7066	-0.733505	1.17793	1.44148	-0.0493951	0.044725	0.0550668	-0.00343549	1.73767	1.04133	199.33	3.6	1.5393	1.3356	0.105	0.09	0.706539	0.884657	0.0314017	0.706539	11.3606	-0.877696	0.884657	1.04046	0.159111	0.0314017	0.036567	0.00734769	1.28936	4.17812	0.764336	3.06674	2.3024	28.9273
20	2043	187.56	0.26	2.0055	1.8837	0.1449	0.135		0.920525	1.20715	0.0409122	0.920525	11.9823	-0.72434	1.20715	1.46197	0.0204896	0.0409122	0.0506467	-0.00442007	1.75102	1.30275	202.33	3	1.575	1.6254	0.1218	0.06	0.722925	1.00353	0.03213	0.722925	10.6129	-0.747692	1.00353	1.18746	0.146998	0.03213	0.0385942	0.00202718	1.42052	3.82186	0.956219	2.80524	1.84902	38.1724
25	2048	188.29	0.73	2.0706	1.9047	0.147	0.155		0.950405	1.23108	0.0422402	0.950405	11.3816	-0.600694	1.23108	1.48953	0.0275516	0.0422402	0.0511934	0.000546674	1.79647	1.95387	204.85	2.52	1.7766	1.638	0.126	0.135	0.815459	1.05771	0.0362426	0.815459	10.0545	-0.55837	1.05771	1.26762	0.0801657	0.0362426	0.0430652	0.004471	1.54375	3.59002	1.43414	2.63507	1.20093	44.1771
30	2053	189.11	0.82	2.1903	1.8879	0.1491	0.105		1.00535	1.25403	0.0446821	1.00535	10.9136	-0.467992	1.25403	1.51734	0.027813	0.0446821	0.0537319	0.00253852	1.81957	2.20193	206.87	2.02	1.8627	1.5372	0.1239	0.08	0.854979	1.0405	0.0379991	0.854979	9.60792	-0.446569	1.0405	1.26458	-0.00303807	0.0379991	0.045612	0.00254681	1.5136	3.08654	1.61621	2.26552	0.649304	47.4236
35	2058	189.96	0.85	2.0748	2.0055	0.1533	0.145		0.952333	1.27042	0.0423259	0.952333	10.4532	-0.460425	1.27042	1.53865	0.0213072	0.0423259	0.0518245	-0.00190745	1.83901	2.24799	208.79	1.92	1.7157	1.6254	0.1239	0.13	0.787506	1.038	0.0350003	0.787506	9.15169	-0.456234	1.038	1.26155	-0.00303606	0.0350003	0.0430634	-0.00254858	1.5099	2.96808	1.65002	2.17857	0.52855	50.0664
40	2063	190.86	0.9	2.2008	1.9635	0.1533	0.15		1.01017	1.28533	0.0448963	1.01017	10.1102	-0.34299	1.28533	1.55732	0.0186766	0.0448963	0.0540577	0.00223321	1.87639	2.45431	210.6	1.81	1.806	1.5414	0.1218	0.13	0.828954	1.0282	0.0368424	0.828954	8.79596	-0.355727	1.0282	1.25121	-0.0103332	0.0368424	0.044455	0.00139159	1.51166	2.957	1.80147	2.17043	0.368969	51.9112
45	2068	191.75	0.89	2.163	2.0685	0.1575	0.19		0.992817	1.31596	0.0441252	0.992817	9.79424	-0.31594	1.31596	1.59126	0.0339406	0.0441252	0.0536813	-0.000376341	1.92318	2.5308	212.35	1.75	1.743	1.6338	0.126	0.125	0.800037	1.04788	0.0355572	0.800037	8.45737	-0.338595	1.04788	1.26906	0.0178503	0.0355572	0.0434158	-0.0010392	1.52368	2.95189	1.85761	2.16669	0.309078	53.4566
50	2073	192.59	0.84	2.0727	2.2176	0.1638	0.155		0.951369	1.3505	0.0422831	0.951369	9.47775	-0.316489	1.3505	1.6318	0.0405344	0.0422831	0.0517727	-0.00190865	1.93582	2.49796	214.04	1.69	1.7829	1.5855	0.1239	0.165	0.818351	1.0393	0.0363712	0.818351	8.18092	-0.27645	1.0393	1.26364	-0.00542298	0.0363712	0.0440461	0.000630254	1.53607	2.94482	1.8335	2.1615	0.327999	55.0966
55	2078	193.45	0.86	2.1126	2.2638	0.168	0.16		0.969683	1.37783	0.043097	0.969683	9.22054	-0.257206	1.37783	1.66629	0.034497	0.043097	0.0522492	0.000476555	1.97585	2.61362	215.69	1.65	1.701	1.7241	0.1302	0.135	0.780759	1.0719	0.0347004	0.780759	7.90266	-0.278256	1.0719	1.29529	0.0316438	0.0347004	0.0424867	-0.00155935	1.54993	2.95175	1.91839	2.16659	0.248194	56.3376
60	2083	194.16	0.71	2.0223	2.3772	0.1701	0.24		0.928236	1.3988	0.0412549	0.928236	8.95519	-0.265358	1.3988	1.69336	0.0270668	0.0412549	0.0504914	-0.00175788	2.02003	2.48998	217.28	1.59	1.7619	1.6968	0.1302	0.18	0.808712	1.07645	0.0359428	0.808712	7.68838	-0.214283	1.07645	1.30543	0.0101404	0.0359428	0.0434534	0.000966704	1.58294	2.96976	1.82765	2.17981	0.352158	58.0983
65	2088	194.58	0.42	2.1945	2.247	0.168	0.275		1.00728	1.39151	0.0447678	1.00728	8.80322	-0.151968	1.39151	1.69086	-0.00250223	0.0447678	0.0536935	0.00320213	2.05149	2.32022	218.69	1.41	1.8018	1.6842	0.1302	0.175	0.827026	1.08144	0.0367567	0.827026	7.52015	-0.16823	1.08144	1.31221	0.00678009	0.0367567	0.0444383	0.000984851	1.5923	2.84184	1.70304	2.08591	0.382867	60.0127
70	2093	194.91	0.33	2.3562	2.0454	0.1617	0.285		1.0815	1.35452	0.0480665	1.0815	8.74514	-0.0580757	1.35452	1.65343	-0.0374338	0.0480665	0.0575582	0.00386474	2.03629	2.27464	219.82	1.13	1.8669	1.6128	0.1281	0.225	0.856907	1.07025	0.0380848	0.856907	7.40358	-0.116572	1.07025	1.30222	-0.00998394	0.0380848	0.0459404	0.00150214	1.60978	2.61472	1.66959	1.91921	0.24962	61.2608
75	2098	195.12	0.21	2.3457	1.9572	0.1554	0.235		1.07668	1.31843	0.0478523	1.07668	8.68976	-0.0553773	1.31843	1.61072	-0.0427059	0.0478523	0.0580272	0.000468996	1.97119	2.08357	220.72	0.9	1.8984	1.5645	0.126	0.18	0.871366	1.05962	0.0387274	0.871366	7.31655	-0.0870232	1.05962	1.28982	-0.0124014	0.0387274	0.0468486	0.000908143	1.58294	2.38442	1.52934	1.75017	0.220824	62.3649
80	2103	195.4	0.28	2.2428	1.9866	0.1554	0.215		1.02945	1.30439	0.0457531	1.02945	8.59432	-0.0954399	1.30439	1.58913	-0.0215879	0.0457531	0.056011	-0.00201625	1.93192	2.09287	221.53	0.81	1.8732	1.4973	0.1218	0.22	0.859799	1.02791	0.0382133	0.859799	7.22923	-0.0873249	1.02791	1.25592	-0.0339023	0.0382133	0.046495	-0.000353541	1.55917	2.24759	1.53617	1.64973	0.11356	62.9327
85	2108	195.85	0.45	2.3058	1.9887	0.1575	0.25		1.05836	1.32063	0.0470383	1.05836	8.54016	-0.0541682	1.32063	1.60155	0.0124168	0.0470383	0.0569398	0.000928774	1.97484	2.38402	222.3	0.77	1.8942	1.491	0.1218	0.22	0.869438	1.03066	0.0386417	0.869438	7.16285	-0.0663817	1.03066	1.25268	-0.00324213	0.0386417	0.0468609	0.000365902	1.56534	2.26608	1.74987	1.6633	-0.0865645	62.4999
90	2113	196.25	0.4	2.4108	1.9635	0.1575	0.23		1.10656	1.33678	0.0491803	1.10656	8.54119	0.00103883	1.33678	1.61989	0.018344	0.0491803	0.0592459	0.00230619	1.99996	2.42165	223.06	0.76	1.9572	1.4595	0.1218	0.205	0.898355	1.03412	0.0399269	0.898355	7.13397	-0.0288716	1.03412	1.25557	0.00289187	0.0399269	0.0482108	0.00134988	1.57227	2.30764	1.77749	1.69381	-0.0836796	62.0815
95	2118	196.74	0.49	2.478	1.9215	0.1575	0.19		1.1374	1.33728	0.0505512	1.1374	8.57294	0.0317492	1.33728	1.62364	0.00374679	0.0505512	0.0610245	0.00177856	1.99374	2.52101	223.86	0.8	1.9908	1.4448	0.1218	0.235	0.913777	1.03677	0.0406123	0.913777	7.12426	-0.00971182	1.03677	1.25873	0.00315721	0.0406123	0.0491349	0.000924068	1.59281	2.38718	1.85042	1.75219	-0.0982364	61.5903
100	2123	197.15	0.41	2.5074	1.9257	0.1575	0.22		1.1509	1.34608	0.051151	1.1509	8.61408	0.0411338	1.34608	1.6331	0.00946135	0.051151	0.0619387	0.000914168	2.02045	2.48196	224.67	0.81	1.9971	1.4868	0.1239	0.195	0.916669	1.05427	0.0407408	0.916669	7.1187	-0.00556293	1.05427	1.27679	0.0180616	0.0407408	0.0494267	0.000291874	1.59718	2.41997	1.82176	1.77626	-0.0455042	61.3628
105	2128	197.58	0.43	2.2869	2.0727	0.1617	0.135		1.04969	1.34792	0.0466528	1.04969	8.54868	-0.0654004	1.34792	1.63661	0.00351005	0.0466528	0.0576021	-0.0043366	1.95565	2.31942	225.37	0.7	1.9425	1.5267	0.1239	0.165	0.891607	1.05606	0.039627	0.891607	7.0888	-0.0299042	1.05606	1.28176	0.00497787	0.039627	0.0483645	-0.00106224	1.5784	2.25241	1.70245	1.65327	-0.0491821	61.1169
110	2133	197.75	0.17	2.5788	1.8585	0.1554	0.195		1.18367	1.33804	0.0526075	1.18367	8.62573	0.0770477	1.33804	1.62735	-0.00926001	0.0526075	0.0627902	0.00518815	2.01083	2.25381	225.86	0.49	2.0685	1.4637	0.1239	0.225	0.949441	1.06299	0.0421974	0.949441	7.1206	0.0318009	1.06299	1.28957	0.00780997	0.0421974	0.0507471	0.00238262	1.63006	2.16206	1.6543	1.58695	-0.0673477	60.7801
115	2138	198.17	0.42	2.4822	1.9341	0.1575	0.26		1.13933	1.3431	0.0506369	1.13933	8.64846	0.0227346	1.3431	1.63077	0.00342405	0.0506369	0.0617367	-0.0010535	2.0302	2.4753	226.31	0.45	2.1693	1.3524	0.1197	0.1	0.995709	1.04539	0.0442537	0.995709	7.19455	0.0739515	1.04539	1.27336	-0.0162174	0.0442537	0.0532246	0.00247751	1.57139	2.0816	1.81687	1.52789	-0.288977	59.3352
120	2143	198.39	0.22	2.415	1.9425	0.1575	0.22		1.10849	1.32983	0.049266	1.10849	8.63741	-0.0110532	1.32983	1.61811	-0.0126667	0.049266	0.0601796	-0.00155711	1.9887	2.18342	226.8	0.49	2.0202	1.4364	0.1218	0.205	0.927272	1.04078	0.0412121	0.927272	7.19049	-0.00405841	1.04078	1.26588	-0.00747635	0.0412121	0.050621	-0.00260367	1.58903	2.06489	1.60263	1.51563	-0.0870035	58.9002
125	2148	198.51	0.12	2.2995	1.9593	0.1554	0.14		1.05547	1.30791	0.0469098	1.05547	8.57477	-0.0626369	1.30791	1.59396	-0.0241527	0.0469098	0.0575482	-0.00263146	1.91276	1.94334	227.06	0.26	1.932	1.4343	0.1197	0.175	0.886788	1.01837	0.0394128	0.886788	7.14647	-0.0440168	1.01837	1.24215	-0.0237286	0.0394128	0.0483614	-0.00225955	1.53762	1.72761	1.42641	1.26807	-0.158344	58.1085
130	2153	198.74	0.23	2.3016	1.9404	0.1554	0.19		1.05643	1.30124	0.0469526	1.05643	8.5212	-0.0535647	1.30124	1.58302	-0.0109371	0.0469526	0.0571258	-0.000422341	1.92671	2.09178	227.38	0.32	1.8837	1.4406	0.1176	0.165	0.864618	1.00893	0.0384275	0.864618	7.08598	-0.0604886	1.00893	1.22852	-0.0136342	0.0384275	0.0469766	-0.00138476	1.5149	1.75939	1.53537	1.29139	-0.243977	56.8886
135	2158	198.91	0.17	2.3184	1.9509	0.1554	0.25		1.06415	1.30935	0.0472954	1.06415	8.48229	-0.0389196	1.30935	1.58919	0.00617257	0.0472954	0.0573939	0.00026806	1.96337	2.1009	227.84	0.46	1.9425	1.4448	0.1197	0.205	0.891607	1.02494	0.039627	0.891607	7.06032	-0.0256692	1.02494	1.24211	0.0135918	0.039627	0.0479314	0.000954727	1.55904	2.00792	1.54206	1.47381	-0.0682456	56.5474
140	2163	199.04	0.13	2.4087	1.8774	0.1533	0.205		1.10559	1.30354	0.0491375	1.10559	8.48985	0.00756625	1.30354	1.58448	-0.00471533	0.0491375	0.0592834	0.00188951	1.95065	2.08539	228.12	0.28	1.9698	1.4259	0.1197	0.165	0.904138	1.02444	0.0401839	0.904138	7.0505	-0.00981562	1.02444	1.24402	0.00190921	0.0401839	0.0486571	0.000725694	1.54577	1.81859	1.53068	1.33484	-0.195832	55.5682
145	2168	199.4	0.36	2.4654	1.8417	0.1533	0.175		1.13162	1.30387	0.0502942	1.13162	8.52246	0.0326121	1.30387	1.58397	-0.000508061	0.0502942	0.0607741	0.0014907	1.94687	2.34046	228.42	0.3	1.9383	1.4553	0.1197	0.175	0.88968	1.0279	0.0395413	0.88968	7.0275	-0.0230035	1.0279	1.24781	0.003792	0.0395413	0.0481428	-0.000514314	1.54909	1.82936	1.7179	1.34275	-0.375149	53.6925
150	2173	199.67	0.27	2.478	1.8648	0.1554	0.14		1.1374	1.31573	0.0505512	1.1374	8.55664	0.0341739	1.31573	1.59574	0.0117752	0.0505512	0.0612946	0.000520561	1.94804	2.26451	228.74	0.32	2.0412	1.3902	0.1197	0.195	0.936911	1.02837	0.0416405	0.936911	7.0547	0.0272054	1.02837	1.24895	0.00114284	0.0416405	0.050151	0.00200824	1.57336	1.92372	1.66215	1.41201	-0.250144	52.4418
		BAU 95%																					Fertilization x 3
t	Year	Total Carbon Stock (dead wood, soil, trees, stumps and roots) ton C/ha	Bind/ 5y	Harvest timber (ton C/ha)	harvest pulp and paper (ton C/ha)	harvest vrak (ton C/ha)			sawn prod	paper prod	board prod	input sawn	Bound in sawn prod	Added to sawn pool	input paper	Bound in paper	Added to paper pool	input board	Bound in board	Added to board pool	1:1 subst	Change	Tot C forest	Bind/ 5y	Harvest timber (ton C/ha)	harvest pulp and paper (ton C/ha)	harvest vrak (ton C/ha)	Biofuel ton C/ha	sawn prod	paper prod	board prod	input sawn	Bound in sawn prod	Added to sawn pool	input paper	Bound in paper	Added to paper pool	input board pool	Bound in board	Added to board pool	1:1 subst	Change	Climate benefit BAU 95% ton CO2/ha	Climate benefit ton CO2/ha	Diff BAU 95% and ton CO2/ha/year	Kumulativ
0	2023	187.18											15			1.5			0.05				187.27										15			1.5			0.05						0	0
5	2028	187.12	-0.06	1.9131	1.3965	0.1176	0.11		0.878113	0.99938	0.0390272	1.14029	14.1986	-0.801448	1.23429	1.49945	-0.000549457	0.0506797	0.0595186	0.00951855	1.85157	0.999091	187.24	-0.03	2.5284	1.659	0.1449	0.175	1.16054	1.24988	0.0515794	1.16054	14.2188	-0.781206	1.24988	1.51504	0.015043	0.0515794	0.0604182	0.0104182	1.89307	1.10732	0.733333	0.812774	0.0794408	0.397204
10	2033	187.21	0.09	2.352	1.7094	0.1428	0.16		1.07957	1.22581	0.0479808	1.07957	13.4401	-0.758427	1.22581	1.49088	-0.00857063	0.0479808	0.0585023	-0.00101626	1.83296	1.15495	187.26	0.02	2.3709	1.7451	0.1449	0.16	1.08824	1.24401	0.0483664	1.08824	13.4664	-0.752372	1.24401	1.51183	-0.00321024	0.0483664	0.0590469	-0.00137131	1.85678	1.11982	0.847734	0.821951	-0.0257824	0.268292
15	2038	187.3	0.09	2.1924	1.6863	0.1386	0.12		1.00631	1.17793	0.044725	1.00631	12.7066	-0.733505	1.17793	1.44148	-0.0493951	0.044725	0.0550668	-0.00343549	1.73767	1.04133	187.32	0.06	2.1735	1.7241	0.1407	0.115	0.997636	1.18767	0.0443394	0.997636	12.7208	-0.745584	1.18767	1.45492	-0.0569105	0.0443394	0.0547775	-0.00426937	1.74439	0.997622	0.764336	0.732254	-0.032082	0.107882
20	2043	187.56	0.26	2.0055	1.8837	0.1449	0.135		0.920525	1.20715	0.0409122	0.920525	11.9823	-0.72434	1.20715	1.46197	0.0204896	0.0409122	0.0506467	-0.00442007	1.75102	1.30275	187.6	0.28	2.0874	1.8438	0.1449	0.12	0.958117	1.21206	0.042583	0.958117	12.0322	-0.688589	1.21206	1.46925	0.0143311	0.042583	0.0522663	-0.00251117	1.76236	1.36559	0.956219	1.00235	0.046126	0.338512
25	2048	188.29	0.73	2.0706	1.9047	0.147	0.155		0.950405	1.23108	0.0422402	0.950405	11.3816	-0.600694	1.23108	1.48953	0.0275516	0.0422402	0.0511934	0.000546674	1.79647	1.95387	188.35	0.75	1.995	1.9887	0.1491	0.15	0.915705	1.24448	0.040698	0.915705	11.3904	-0.641863	1.24448	1.50421	0.0349574	0.040698	0.0499375	-0.00232888	1.79878	1.93954	1.43414	1.42362	-0.0105172	0.285926
30	2053	189.11	0.82	2.1903	1.8879	0.1491	0.105		1.00535	1.25403	0.0446821	1.00535	10.9136	-0.467992	1.25403	1.51734	0.027813	0.0446821	0.0537319	0.00253852	1.81957	2.20193	189.2	0.85	2.2407	1.8816	0.1491	0.11	1.02848	1.26398	0.0457103	1.02848	10.9444	-0.445998	1.26398	1.52989	0.0256782	0.0457103	0.0545381	0.00460059	1.84019	2.27447	1.61621	1.66946	0.053247	0.552162
35	2058	189.96	0.85	2.0748	2.0055	0.1533	0.145		0.952333	1.27042	0.0423259	0.952333	10.4532	-0.460425	1.27042	1.53865	0.0213072	0.0423259	0.0518245	-0.00190745	1.83901	2.24799	190.01	0.81	2.1084	1.9992	0.1533	0.145	0.967756	1.27625	0.0430114	0.967756	10.4954	-0.448989	1.27625	1.5467	0.0168138	0.0430114	0.0526524	-0.00188564	1.85048	2.22642	1.65002	1.63419	-0.015832	0.473001
40	2063	190.86	0.9	2.2008	1.9635	0.1533	0.15		1.01017	1.28533	0.0448963	1.01017	10.1102	-0.34299	1.28533	1.55732	0.0186766	0.0448963	0.0540577	0.00223321	1.87639	2.45431	190.87	0.86	2.2869	1.9257	0.1533	0.125	1.04969	1.29206	0.0466528	1.04969	10.1865	-0.308936	1.29206	1.56548	0.0187748	0.0466528	0.0559605	0.00330806	1.88618	2.45932	1.80147	1.80514	0.00367894	0.491396
45	2068	191.75	0.89	2.163	2.0685	0.1575	0.19		0.992817	1.31596	0.0441252	0.992817	9.79424	-0.31594	1.31596	1.59126	0.0339406	0.0441252	0.0536813	-0.000376341	1.92318	2.5308	191.79	0.92	2.2029	2.0664	0.1596	0.185	1.01113	1.32494	0.0449392	1.01113	9.87896	-0.307501	1.32494	1.60168	0.0362049	0.0449392	0.0548317	-0.00112881	1.93784	2.58541	1.85761	1.89769	0.0400831	0.691811
50	2073	192.59	0.84	2.0727	2.2176	0.1638	0.155		0.951369	1.3505	0.0422831	0.951369	9.47775	-0.316489	1.3505	1.6318	0.0405344	0.0422831	0.0517727	-0.00190865	1.93582	2.49796	192.69	0.9	2.1063	2.2113	0.1638	0.165	0.966792	1.35634	0.0429685	0.966792	9.56693	-0.312034	1.35634	1.63948	0.0377952	0.0429685	0.0526615	-0.00217019	1.95149	2.57508	1.8335	1.89011	0.0566063	0.974843
55	2078	193.45	0.86	2.1126	2.2638	0.168	0.16		0.969683	1.37783	0.043097	0.969683	9.22054	-0.257206	1.37783	1.66629	0.034497	0.043097	0.0522492	0.000476555	1.97585	2.61362	193.55	0.86	2.1084	2.3163	0.1701	0.165	0.967756	1.39675	0.0430114	0.967756	9.29625	-0.270678	1.39675	1.68657	0.0470958	0.0430114	0.0523207	-0.000340799	1.99912	2.63519	1.91839	1.93423	0.0158379	1.05403
60	2083	194.16	0.71	2.0223	2.3772	0.1701	0.24		0.928236	1.3988	0.0412549	0.928236	8.95519	-0.265358	1.3988	1.69336	0.0270668	0.0412549	0.0504914	-0.00175788	2.02003	2.48998	194.1	0.55	2.0286	2.3814	0.1722	0.22	0.931127	1.40194	0.0413834	0.931127	9.02398	-0.272267	1.40194	1.70009	0.0135124	0.0413834	0.0506325	-0.00168817	2.01692	2.30648	1.82765	1.69296	-0.13469	0.380584
65	2088	194.58	0.42	2.1945	2.247	0.168	0.275		1.00728	1.39151	0.0447678	1.00728	8.80322	-0.151968	1.39151	1.69086	-0.00250223	0.0447678	0.0536935	0.00320213	2.05149	2.32022	194.69	0.59	2.2092	2.2743	0.1701	0.275	1.01402	1.40549	0.0450677	1.01402	8.86986	-0.154127	1.40549	1.70602	0.00593768	0.0450677	0.0540183	0.00338581	2.07001	2.51521	1.70304	1.84616	0.14312	1.09619
70	2093	194.91	0.33	2.3562	2.0454	0.1617	0.285		1.0815	1.35452	0.0480665	1.0815	8.74514	-0.0580757	1.35452	1.65343	-0.0374338	0.0480665	0.0575582	0.00386474	2.03629	2.27464	195	0.31	2.3625	2.0454	0.1617	0.24	1.08439	1.35606	0.048195	1.08439	8.80605	-0.0638104	1.35606	1.65765	-0.0483739	0.048195	0.0577442	0.00372585	2.02003	2.22157	1.66959	1.63064	-0.0389516	0.901428
75	2098	195.12	0.21	2.3457	1.9572	0.1554	0.235		1.07668	1.31843	0.0478523	1.07668	8.68976	-0.0553773	1.31843	1.61072	-0.0427059	0.0478523	0.0580272	0.000468996	1.97119	2.08357	195.31	0.31	2.3604	1.9782	0.1575	0.21	1.08342	1.33001	0.0481522	1.08342	8.74953	-0.0565141	1.33001	1.62305	-0.0346019	0.0481522	0.05836	0.000615804	1.97656	2.19606	1.52934	1.61191	0.0825677	1.31427
80	2103	195.4	0.28	2.2428	1.9866	0.1554	0.215		1.02945	1.30439	0.0457531	1.02945	8.59432	-0.0954399	1.30439	1.58913	-0.0215879	0.0457531	0.056011	-0.00201625	1.93192	2.09287	195.59	0.28	2.3037	2.0013	0.1575	0.17	1.0574	1.3249	0.0469955	1.0574	8.67431	-0.0752237	1.3249	1.61182	-0.0112303	0.0469955	0.0573122	-0.00104782	1.94565	2.13815	1.53617	1.5694	0.0332328	1.48043
85	2108	195.85	0.45	2.3058	1.9887	0.1575	0.25		1.05836	1.32063	0.0470383	1.05836	8.54016	-0.0541682	1.32063	1.60155	0.0124168	0.0470383	0.0569398	0.000928774	1.97484	2.38402	195.99	0.4	2.3142	2.0097	0.1575	0.265	1.06222	1.33066	0.0472097	1.06222	8.61364	-0.0606665	1.33066	1.6156	0.00377924	0.0472097	0.0573411	2.89698e-05	1.99349	2.33663	1.74987	1.71509	-0.0347825	1.30652
90	2113	196.25	0.4	2.4108	1.9635	0.1575	0.23		1.10656	1.33678	0.0491803	1.10656	8.54119	0.00103883	1.33678	1.61989	0.018344	0.0491803	0.0592459	0.00230619	1.99996	2.42165	196.42	0.43	2.4003	1.9719	0.1575	0.245	1.10174	1.3374	0.0489661	1.10174	8.60035	-0.0132934	1.3374	1.623	0.00739858	0.0489661	0.0591027	0.00176156	2.00537	2.43124	1.77749	1.78453	0.0070433	1.34173
95	2118	196.74	0.49	2.478	1.9215	0.1575	0.19		1.1374	1.33728	0.0505512	1.1374	8.57294	0.0317492	1.33728	1.62364	0.00374679	0.0505512	0.0610245	0.00177856	1.99374	2.52101	196.94	0.52	2.5116	1.9341	0.1596	0.24	1.15282	1.3503	0.0512366	1.15282	8.63986	0.0395142	1.3503	1.63721	0.0142124	0.0512366	0.0616846	0.00258192	2.03503	2.61133	1.85042	1.91672	0.0662949	1.67321
100	2123	197.15	0.41	2.5074	1.9257	0.1575	0.22		1.1509	1.34608	0.051151	1.1509	8.61408	0.0411338	1.34608	1.6331	0.00946135	0.051151	0.0619387	0.000914168	2.02045	2.48196	197.33	0.39	2.5305	1.9131	0.1575	0.215	1.1615	1.34695	0.0516222	1.1615	8.68294	0.0430742	1.34695	1.63637	-0.000837079	0.0516222	0.0625266	0.000841984	2.02276	2.45584	1.82176	1.80259	-0.0191723	1.57735
105	2128	197.58	0.43	2.2869	2.0727	0.1617	0.135		1.04969	1.34792	0.0466528	1.04969	8.54868	-0.0654004	1.34792	1.63661	0.00351005	0.0466528	0.0576021	-0.0043366	1.95565	2.31942	197.77	0.44	2.3289	2.0643	0.1617	0.2	1.06897	1.35501	0.0475096	1.06897	8.6279	-0.0550362	1.35501	1.64429	0.00791602	0.0475096	0.0585628	-0.0039638	1.99706	2.38597	1.70245	1.7513	0.0488514	1.8216
110	2133	197.75	0.17	2.5788	1.8585	0.1554	0.195		1.18367	1.33804	0.0526075	1.18367	8.62573	0.0770477	1.33804	1.62735	-0.00926001	0.0526075	0.0627902	0.00518815	2.01083	2.25381	197.94	0.17	2.6208	1.827	0.1554	0.18	1.20295	1.33636	0.0534643	1.20295	8.71397	0.0860703	1.33636	1.62703	-0.0172591	0.0534643	0.0638169	0.00525405	2.00894	2.25301	1.6543	1.65371	-0.00058765	1.81867
115	2138	198.17	0.42	2.4822	1.9341	0.1575	0.26		1.13933	1.3431	0.0506369	1.13933	8.64846	0.0227346	1.3431	1.63077	0.00342405	0.0506369	0.0617367	-0.0010535	2.0302	2.4753	198.42	0.48	2.4003	2.0328	0.1617	0.29	1.10174	1.36054	0.0489661	1.10174	8.68769	-0.0262809	1.36054	1.64816	0.0211305	0.0489661	0.0602475	-0.00356941	2.05162	2.5229	1.81687	1.85181	0.0349348	1.99334
120	2143	198.39	0.22	2.415	1.9425	0.1575	0.22		1.10849	1.32983	0.049266	1.10849	8.63741	-0.0110532	1.32983	1.61811	-0.0126667	0.049266	0.0601796	-0.00155711	1.9887	2.18342	198.56	0.14	2.4318	1.9131	0.1554	0.195	1.1162	1.32277	0.0496087	1.1162	8.67927	-0.00842036	1.32277	1.61412	-0.0340331	0.0496087	0.0602591	1.16122e-05	1.97203	2.06958	1.60263	1.51907	-0.0835577	1.57555
125	2148	198.51	0.12	2.2995	1.9593	0.1554	0.14		1.05547	1.30791	0.0469098	1.05547	8.57477	-0.0626369	1.30791	1.59396	-0.0241527	0.0469098	0.0575482	-0.00263146	1.91276	1.94334	198.8	0.24	2.3541	1.9404	0.1554	0.18	1.08053	1.31411	0.0480236	1.08053	8.63627	-0.0429947	1.31411	1.59945	-0.0146788	0.0480236	0.058676	-0.00158303	1.94456	2.1253	1.42641	1.55997	0.133558	2.24334
130	2153	198.74	0.23	2.3016	1.9404	0.1554	0.19		1.05643	1.30124	0.0469526	1.05643	8.5212	-0.0535647	1.30124	1.58302	-0.0109371	0.0469526	0.0571258	-0.000422341	1.92671	2.09178	199.1	0.3	2.3121	1.974	0.1575	0.195	1.06125	1.31658	0.0471668	1.06125	8.57957	-0.056707	1.31658	1.59933	-0.000116863	0.0471668	0.0575394	-0.00113664	1.94821	2.19025	1.53537	1.60764	0.0722752	2.60472
135	2158	198.91	0.17	2.3184	1.9509	0.1554	0.25		1.06415	1.30935	0.0472954	1.06415	8.48229	-0.0389196	1.30935	1.58919	0.00617257	0.0472954	0.0573939	0.00026806	1.96337	2.1009	199.38	0.28	2.3121	1.995	0.1575	0.185	1.06125	1.32456	0.0471668	1.06125	8.5302	-0.0493663	1.32456	1.60729	0.00795934	0.0471668	0.0573385	-0.000200932	1.95283	2.19122	1.54206	1.60836	0.0663015	2.93622
140	2163	199.04	0.13	2.4087	1.8774	0.1533	0.205		1.10559	1.30354	0.0491375	1.10559	8.48985	0.00756625	1.30354	1.58448	-0.00471533	0.0491375	0.0592834	0.00188951	1.95065	2.08539	199.71	0.33	2.4213	1.8963	0.1554	0.305	1.11138	1.31381	0.0493945	1.11138	8.53735	0.00714692	1.31381	1.59794	-0.00934497	0.0493945	0.0595306	0.00219216	2.00676	2.33675	1.53068	1.71518	0.184502	3.85874
145	2168	199.4	0.36	2.4654	1.8417	0.1533	0.175		1.13162	1.30387	0.0502942	1.13162	8.52246	0.0326121	1.30387	1.58397	-0.000508061	0.0502942	0.0607741	0.0014907	1.94687	2.34046	199.97	0.26	2.4297	1.9572	0.1575	0.26	1.11523	1.33901	0.0495659	1.11523	8.54743	0.0100774	1.33901	1.62149	0.023548	0.0495659	0.0600895	0.000558883	2.01785	2.31203	1.7179	1.69703	-0.020868	3.7544
150	2173	199.67	0.27	2.478	1.8648	0.1554	0.14		1.1374	1.31573	0.0505512	1.1374	8.55664	0.0341739	1.31573	1.59574	0.0117752	0.0505512	0.0612946	0.000520561	1.94804	2.26451	200.14	0.17	2.394	1.953	0.1575	0.245	1.09885	1.32867	0.0488376	1.09885	8.53981	-0.00761346	1.32867	1.61531	-0.00617976	0.0488376	0.05946	-0.000629483	1.99479	2.15037	1.66215	1.57837	-0.0837834	3.33548
		BAU 95%																					Fertilization x7
t	Year	Total Carbon Stock (dead wood, soil, trees, stumps and roots) ton C/ha	Bind/ 5y	Harvest timber (ton C/ha)	harvest pulp and paper (ton C/ha)	harvest vrak (ton C/ha)	Biofuel ton C/ha		sawn prod	paper prod	board prod	input sawn	Bound in sawn prod	Added to sawn pool	input paper	Bound in paper	Added to paper pool	input board	Bound in board	Added to board pool	1:1 subst	Change	Tot C forest	Bind/ 5y	Harvest timber (ton C/ha)	harvest pulp and paper (ton C/ha)	harvest vrak (ton C/ha)	Biofuel ton C/ha	sawn prod	paper prod	board prod	input sawn	Bound in sawn prod	Added to sawn pool	input paper	Bound in paper	Added to paper pool	input board pool	Bound in board	Added to board pool	1:1 subst	Change	Climate benefit BAU 95% ton CO2/ha	Climate benefit ton CO2/ha	Diff BAU 95% and ton CO2/ha/year	Kumulativ
0	2023	187.18											15			1.5			0.05				187.39										15			1.5			0.05						0	0
5	2028	187.12	-0.06	2.4843	1.6464	0.1428	0.135		1.14029	1.23429	0.0506797	1.14029	14.1986	-0.801448	1.23429	1.49945	-0.000549457	0.0506797	0.0595186	0.00951855	1.85157	0.999091	187.43	0.04	2.5368	1.6821	0.147		1.16439	1.26071	0.0517507	1.16439	14.2226	-0.77735	1.26071	1.52588	0.025879	0.0517507	0.0605896	0.0105896	1.83368	1.1328	0.733333	0.831472	0.0981395	0.490697
10	2033	187.21	0.09	2.352	1.7094	0.1428	0.16		1.07957	1.22581	0.0479808	1.07957	13.4401	-0.758427	1.22581	1.49088	-0.00857063	0.0479808	0.0585023	-0.00101626	1.83296	1.15495	187.49	0.06	2.3709	1.8123	0.1491		1.08824	1.26954	0.0483664	1.08824	13.4698	-0.752871	1.26954	1.53928	0.0134053	0.0483664	0.0590772	-0.00151237	1.81957	1.13859	0.847734	0.835724	-0.0120101	0.430647
15	2038	187.3	0.09	2.1924	1.6863	0.1386	0.12		1.00631	1.17793	0.044725	1.00631	12.7066	-0.733505	1.17793	1.44148	-0.0493951	0.044725	0.0550668	-0.00343549	1.73767	1.04133	187.53	0.04	2.1903	1.7661	0.1428		1.00535	1.20774	0.0446821	1.00535	12.7315	-0.738308	1.20774	1.47985	-0.0594333	0.0446821	0.0551256	-0.00395159	1.72166	0.959972	0.764336	0.704619	-0.0597173	0.13206
20	2043	187.56	0.26	2.0055	1.8837	0.1449	0.135		0.920525	1.20715	0.0409122	0.920525	11.9823	-0.72434	1.20715	1.46197	0.0204896	0.0409122	0.0506467	-0.00442007	1.75102	1.30275	187.86	0.33	2.1063	1.89	0.147		0.966792	1.23424	0.0429685	0.966792	12.0502	-0.68129	1.23424	1.49585	0.0159956	0.0429685	0.0527134	-0.00241215	1.74019	1.40248	0.956219	1.02942	0.0732005	0.498063
25	2048	188.29	0.73	2.0706	1.9047	0.147	0.155		0.950405	1.23108	0.0422402	0.950405	11.3816	-0.600694	1.23108	1.48953	0.0275516	0.0422402	0.0511934	0.000546674	1.79647	1.95387	188.58	0.72	2.0937	2.0118	0.1533		0.961008	1.27744	0.0427115	0.961008	11.4513	-0.598881	1.27744	1.54187	0.0460246	0.0427115	0.05203	-0.000683452	1.7887	1.95516	1.43414	1.43508	0.000943992	0.502783
30	2053	189.11	0.82	2.1903	1.8879	0.1491	0.105		1.00535	1.25403	0.0446821	1.00535	10.9136	-0.467992	1.25403	1.51734	0.027813	0.0446821	0.0537319	0.00253852	1.81957	2.20193	189.36	0.78	2.3331	1.8564	0.1512		1.07089	1.27704	0.0475952	1.07089	11.0398	-0.411471	1.27704	1.54961	0.00773708	0.0475952	0.0567929	0.00476294	1.82309	2.20412	1.61621	1.61783	0.0016128	0.510847
35	2058	189.96	0.85	2.0748	2.0055	0.1533	0.145		0.952333	1.27042	0.0423259	0.952333	10.4532	-0.460425	1.27042	1.53865	0.0213072	0.0423259	0.0518245	-0.00190745	1.83901	2.24799	190.3	0.94	2.2827	1.9488	0.1554		1.04776	1.29981	0.0465671	1.04776	10.6585	-0.38134	1.29981	1.57374	0.0241317	0.0465671	0.0566067	-0.000186183	1.8425	2.4251	1.65002	1.78003	0.130004	1.16087
40	2063	190.86	0.9	2.2008	1.9635	0.1533	0.15		1.01017	1.28533	0.0448963	1.01017	10.1102	-0.34299	1.28533	1.55732	0.0186766	0.0448963	0.0540577	0.00223321	1.87639	2.45431	191.3	1	2.3142	2.016	0.1596		1.06222	1.33306	0.0472097	1.06222	10.341	-0.317518	1.33306	1.61126	0.0375194	0.0472097	0.0572164	0.000609687	1.88572	2.60633	1.80147	1.91304	0.111579	1.71876
45	2068	191.75	0.89	2.163	2.0685	0.1575	0.19		0.992817	1.31596	0.0441252	0.992817	9.79424	-0.31594	1.31596	1.59126	0.0339406	0.0441252	0.0536813	-0.000376341	1.92318	2.5308	192.24	0.94	2.2617	2.1651	0.1659		1.03812	1.37685	0.0461387	1.03812	10.0405	-0.300513	1.37685	1.66169	0.0504281	0.0461387	0.0562532	-0.000963222	1.92893	2.61789	1.85761	1.92153	0.0639182	2.03835
50	2073	192.59	0.84	2.0727	2.2176	0.1638	0.155		0.951369	1.3505	0.0422831	0.951369	9.47775	-0.316489	1.3505	1.6318	0.0405344	0.0422831	0.0517727	-0.00190865	1.93582	2.49796	193.06	0.82	2.3079	2.1462	0.1659		1.05933	1.38099	0.0470812	1.05933	9.80005	-0.240406	1.38099	1.67474	0.0130515	0.0470812	0.0570254	0.000772205	1.9404	2.53382	1.8335	1.85982	0.0263211	2.16996
55	2078	193.45	0.86	2.1126	2.2638	0.168	0.16		0.969683	1.37783	0.043097	0.969683	9.22054	-0.257206	1.37783	1.66629	0.034497	0.043097	0.0522492	0.000476555	1.97585	2.61362	193.89	0.83	2.1525	2.3373	0.1722		0.987997	1.41554	0.043911	0.987997	9.51944	-0.280614	1.41554	1.71159	0.0368522	0.043911	0.0539918	-0.00303365	1.95804	2.54124	1.91839	1.86527	-0.0531203	1.90436
60	2083	194.16	0.71	2.0223	2.3772	0.1701	0.24		0.928236	1.3988	0.0412549	0.928236	8.95519	-0.265358	1.3988	1.69336	0.0270668	0.0412549	0.0504914	-0.00175788	2.02003	2.48998	194.57	0.68	2.0055	2.4528	0.1743		0.920525	1.42341	0.0409122	0.920525	9.20768	-0.311762	1.42341	1.72598	0.0143896	0.0409122	0.0504567	-0.00353508	1.94569	2.32479	1.82765	1.70639	-0.121255	1.29808
65	2088	194.58	0.42	2.1945	2.247	0.168	0.275		1.00728	1.39151	0.0447678	1.00728	8.80322	-0.151968	1.39151	1.69086	-0.00250223	0.0447678	0.0536935	0.00320213	2.05149	2.32022	195.1	0.53	2.2491	2.3331	0.1743		1.03234	1.43761	0.0458816	1.03234	9.04809	-0.159592	1.43761	1.74272	0.0167397	0.0458816	0.0548012	0.00434452	1.99773	2.38922	1.70304	1.75369	0.0506466	1.55132
70	2093	194.91	0.33	2.3562	2.0454	0.1617	0.285		1.0815	1.35452	0.0480665	1.0815	8.74514	-0.0580757	1.35452	1.65343	-0.0374338	0.0480665	0.0575582	0.00386474	2.03629	2.27464	195.49	0.39	2.4255	2.121	0.1659		1.1133	1.40023	0.0494802	1.1133	8.99012	-0.0579651	1.40023	1.7083	-0.0344208	0.0494802	0.0591678	0.00436657	1.97921	2.28119	1.66959	1.67439	0.00480582	1.57534
75	2098	195.12	0.21	2.3457	1.9572	0.1554	0.235		1.07668	1.31843	0.0478523	1.07668	8.68976	-0.0553773	1.31843	1.61072	-0.0427059	0.0478523	0.0580272	0.000468996	1.97119	2.08357	195.73	0.24	2.5305	1.9635	0.1617		1.1615	1.3661	0.0516222	1.1615	8.98785	-0.00226655	1.3661	1.66809	-0.0402098	0.0516222	0.0620817	0.00291391	1.95539	2.15583	1.52934	1.58238	0.0530387	1.84054
80	2103	195.4	0.28	2.2428	1.9866	0.1554	0.215		1.02945	1.30439	0.0457531	1.02945	8.59432	-0.0954399	1.30439	1.58913	-0.0215879	0.0457531	0.056011	-0.00201625	1.93192	2.09287	196.08	0.35	2.4654	1.9635	0.1596		1.13162	1.35015	0.0502942	1.13162	8.956	-0.031854	1.35015	1.64503	-0.0230577	0.0502942	0.0612688	-0.000812929	1.92717	2.22145	1.53617	1.63054	0.0943729	2.3124
85	2108	195.85	0.45	2.3058	1.9887	0.1575	0.25		1.05836	1.32063	0.0470383	1.05836	8.54016	-0.0541682	1.32063	1.60155	0.0124168	0.0470383	0.0569398	0.000928774	1.97484	2.38402	196.5	0.42	2.4402	2.0202	0.1617		1.12005	1.36552	0.0497801	1.12005	8.9167	-0.0392974	1.36552	1.65633	0.0112959	0.0497801	0.060611	-0.000657787	1.94128	2.33262	1.74987	1.71215	-0.0377236	2.12378
90	2113	196.25	0.4	2.4108	1.9635	0.1575	0.23		1.10656	1.33678	0.0491803	1.10656	8.54119	0.00103883	1.33678	1.61989	0.018344	0.0491803	0.0592459	0.00230619	1.99996	2.42165	197.03	0.53	2.5158	1.9719	0.1617		1.15475	1.36569	0.0513223	1.15475	8.91719	0.000490064	1.36569	1.65849	0.00216486	0.0513223	0.0620369	0.00142596	1.95275	2.48683	1.77749	1.82533	0.047845	2.36301
95	2118	196.74	0.49	2.478	1.9215	0.1575	0.19		1.1374	1.33728	0.0505512	1.1374	8.57294	0.0317492	1.33728	1.62364	0.00374679	0.0505512	0.0610245	0.00177856	1.99374	2.52101	197.66	0.63	2.5893	1.9551	0.1617		1.18849	1.37732	0.0528217	1.18849	8.95136	0.0341631	1.37732	1.6705	0.0120062	0.0528217	0.0637884	0.00175148	1.97656	2.65448	1.85042	1.94839	0.0979657	2.85284
100	2123	197.15	0.41	2.5074	1.9257	0.1575	0.22		1.1509	1.34608	0.051151	1.1509	8.61408	0.0411338	1.34608	1.6331	0.00946135	0.051151	0.0619387	0.000914168	2.02045	2.48196	198.19	0.53	2.5641	2.0055	0.1638		1.17692	1.39029	0.0523076	1.17692	8.96953	0.0181739	1.39029	1.6856	0.0151004	0.0523076	0.0635839	-0.00020446	1.98803	2.5511	1.82176	1.87251	0.0507462	3.10657
105	2128	197.58	0.43	2.2869	2.0727	0.1617	0.135		1.04969	1.34792	0.0466528	1.04969	8.54868	-0.0654004	1.34792	1.63661	0.00351005	0.0466528	0.0576021	-0.0043366	1.95565	2.31942	198.72	0.53	2.5578	2.0328	0.1659		1.17403	1.39912	0.0521791	1.17403	8.98246	0.0129296	1.39912	1.6971	0.0114999	0.0521791	0.0634193	-0.000164664	1.99773	2.55199	1.70245	1.87316	0.170711	3.96012
110	2133	197.75	0.17	2.5788	1.8585	0.1554	0.195		1.18367	1.33804	0.0526075	1.18367	8.62573	0.0770477	1.33804	1.62735	-0.00926001	0.0526075	0.0627902	0.00518815	2.01083	2.25381	198.95	0.23	2.5452	2.016	0.1638		1.16825	1.38965	0.0519221	1.16825	8.98793	0.00547249	1.38965	1.68966	-0.00743809	0.0519221	0.0631331	-0.000286149	1.9845	2.21225	1.6543	1.62379	-0.0305062	3.80759
115	2138	198.17	0.42	2.4822	1.9341	0.1575	0.26		1.13933	1.3431	0.0506369	1.13933	8.64846	0.0227346	1.3431	1.63077	0.00342405	0.0506369	0.0617367	-0.0010535	2.0302	2.4753	199.22	0.27	2.5032	1.9719	0.1617		1.14897	1.36261	0.0510653	1.14897	8.97342	-0.0145139	1.36261	1.6613	-0.0283629	0.0510653	0.0622257	-0.000907384	1.94746	2.17367	1.81687	1.59548	-0.221396	2.70061
120	2143	198.39	0.22	2.415	1.9425	0.1575	0.22		1.10849	1.32983	0.049266	1.10849	8.63741	-0.0110532	1.32983	1.61811	-0.0126667	0.049266	0.0601796	-0.00155711	1.9887	2.18342	199.35	0.13	2.3688	2.058	0.1617		1.08728	1.3624	0.0483235	1.08728	8.89909	-0.0743247	1.3624	1.65607	-0.0052239	0.0483235	0.0593236	-0.00290216	1.92717	1.97472	1.60263	1.44944	-0.153189	1.93467
125	2148	198.51	0.12	2.2995	1.9593	0.1554	0.14		1.05547	1.30791	0.0469098	1.05547	8.57477	-0.0626369	1.30791	1.59396	-0.0241527	0.0469098	0.0575482	-0.00263146	1.91276	1.94334	199.46	0.11	2.3352	1.9719	0.1575		1.07186	1.32145	0.0476381	1.07186	8.81897	-0.0801258	1.32145	1.6142	-0.0418735	0.0476381	0.0581251	-0.00119848	1.87513	1.86193	1.42641	1.36666	-0.059754	1.6359
130	2153	198.74	0.23	2.3016	1.9404	0.1554	0.19		1.05643	1.30124	0.0469526	1.05643	8.5212	-0.0535647	1.30124	1.58302	-0.0109371	0.0469526	0.0571258	-0.000422341	1.92671	2.09178	199.75	0.29	2.3562	1.9866	0.1575		1.0815	1.33218	0.0480665	1.0815	8.75885	-0.0601146	1.33218	1.61753	0.00332875	0.0480665	0.0583416	0.000216538	1.89013	2.12356	1.53537	1.55869	0.0233213	1.75251
135	2158	198.91	0.17	2.3184	1.9509	0.1554	0.25		1.06415	1.30935	0.0472954	1.06415	8.48229	-0.0389196	1.30935	1.58919	0.00617257	0.0472954	0.0573939	0.00026806	1.96337	2.1009	200.04	0.29	2.3268	1.9887	0.1575		1.068	1.32577	0.0474667	1.068	8.69303	-0.0658274	1.32577	1.61171	-0.00581656	0.0474667	0.0577802	-0.000561481	1.87866	2.09645	1.54206	1.5388	-0.00325931	1.73621
140	2163	199.04	0.13	2.4087	1.8774	0.1533	0.205		1.10559	1.30354	0.0491375	1.10559	8.48985	0.00756625	1.30354	1.58448	-0.00471533	0.0491375	0.0592834	0.00188951	1.95065	2.08539	200.28	0.24	2.415	1.9446	0.1575		1.10849	1.33062	0.049266	1.10849	8.6762	-0.0168223	1.33062	1.61554	0.00382277	0.049266	0.0594802	0.00170002	1.89718	2.12588	1.53068	1.5604	0.0297227	1.88482
145	2168	199.4	0.36	2.4654	1.8417	0.1533	0.175		1.13162	1.30387	0.0502942	1.13162	8.52246	0.0326121	1.30387	1.58397	-0.000508061	0.0502942	0.0607741	0.0014907	1.94687	2.34046	200.64	0.36	2.2848	2.1294	0.1638		1.04872	1.36895	0.0466099	1.04872	8.6018	-0.0744064	1.36895	1.65454	0.0390008	0.0466099	0.0571246	-0.00235556	1.92276	2.245	1.7179	1.64783	-0.0700705	1.53447
150	2173	199.67	0.27	2.478	1.8648	0.1554	0.14		1.1374	1.31573	0.0505512	1.1374	8.55664	0.0341739	1.31573	1.59574	0.0117752	0.0505512	0.0612946	0.000520561	1.94804	2.26451	200.86	0.22	2.541	1.8921	0.1575		1.16632	1.34154	0.0518364	1.16632	8.65462	0.0528212	1.34154	1.63403	-0.0205106	0.0518364	0.0619347	0.00481007	1.92805	2.18517	1.66215	1.60392	-0.0582362	1.24329
		BAU 95%																					Fertilization x 35
t	Year	Total Carbon Stock (dead wood, soil, trees, stumps and roots) ton C/ha	Bind/ 5y	Harvest timber (ton C/ha)	harvest pulp and paper (ton C/ha)	harvest vrak (ton C/ha)	Biofuel ton C/ha		sawn prod	paper prod	board prod	input sawn	Bound in sawn prod	Added to sawn pool	input paper	Bound in paper	Added to paper pool	input board	Bound in board	Added to board pool	1:1 subst	Change	Tot C forest	Bind/ 5y	Harvest timber (ton C/ha)	harvest pulp and paper (ton C/ha)	harvest vrak (ton C/ha)	Biofuel ton C/ha	sawn prod	paper prod	board prod	input sawn	Bound in sawn prod	Added to sawn pool	input paper	Bound in paper	Added to paper pool	input board pool	Bound in board	Added to board pool	1:1 subst	Change	Climate benefit BAU 95% ton CO2/ha	Climate benefit ton CO2/ha	Diff BAU 95% and ton CO2/ha/year	Kumulativ
0	2023	187.18											15			1.5			0.05				187.43										15			1.5			0.05						0	0
5	2028	187.12	-0.06	2.4843	1.6464	0.1428	0.135		1.14029	1.23429	0.0506797	1.14029	14.1986	-0.801448	1.23429	1.49945	-0.000549457	0.0506797	0.0595186	0.00951855	1.85157	0.999091	188.18	0.75	2.8035	1.8144	0.1596	0.2	1.28681	1.37633	0.0571914	1.28681	14.3451	-0.654935	1.37633	1.64149	0.141495	0.0571914	0.0660302	0.0160302	2.09055	2.34314	0.733333	1.71986	0.986532	4.93266
10	2033	187.21	0.09	2.352	1.7094	0.1428	0.16		1.07957	1.22581	0.0479808	1.07957	13.4401	-0.758427	1.22581	1.49088	-0.00857063	0.0479808	0.0585023	-0.00101626	1.83296	1.15495	188.58	0.4	2.6187	2.0475	0.168	0.16	1.20198	1.41963	0.0534215	1.20198	13.6901	-0.654977	1.41963	1.70981	0.0683149	0.0534215	0.0650941	-0.000936148	2.09756	1.90997	0.847734	1.40191	0.554181	7.70356
15	2038	187.3	0.09	2.1924	1.6863	0.1386	0.12		1.00631	1.17793	0.044725	1.00631	12.7066	-0.733505	1.17793	1.44148	-0.0493951	0.044725	0.0550668	-0.00343549	1.73767	1.04133	188.7	0.12	2.4633	2.037	0.1638	0.165	1.13065	1.37757	0.0502513	1.13065	13.0486	-0.641519	1.37757	1.67982	-0.0299865	0.0502513	0.0617584	-0.00333565	2.02822	1.47338	0.764336	1.08146	0.317125	9.28919
20	2043	187.56	0.26	2.0055	1.8837	0.1449	0.135		0.920525	1.20715	0.0409122	0.920525	11.9823	-0.72434	1.20715	1.46197	0.0204896	0.0409122	0.0506467	-0.00442007	1.75102	1.30275	189	0.3	2.4255	2.1084	0.1659	0.13	1.1133	1.39544	0.0494802	1.1133	12.4727	-0.575825	1.39544	1.69239	0.0125701	0.0494802	0.0603977	-0.00136079	2.02852	1.7639	0.956219	1.2947	0.338483	10.9816
25	2048	188.29	0.73	2.0706	1.9047	0.147	0.155		0.950405	1.23108	0.0422402	0.950405	11.3816	-0.600694	1.23108	1.48953	0.0275516	0.0422402	0.0511934	0.000546674	1.79647	1.95387	189.8	0.8	2.4738	2.1546	0.1701	0.145	1.13547	1.42483	0.0504655	1.13547	11.9936	-0.479115	1.42483	1.724	0.0316116	0.0504655	0.0611424	0.000744765	2.07627	2.42951	1.43414	1.78326	0.34912	12.7272
30	2053	189.11	0.82	2.1903	1.8879	0.1491	0.105		1.00535	1.25403	0.0446821	1.00535	10.9136	-0.467992	1.25403	1.51734	0.027813	0.0446821	0.0537319	0.00253852	1.81957	2.20193	190.7	0.9	2.6334	2.0979	0.1701	0.115	1.20873	1.44238	0.0537214	1.20873	11.6498	-0.343838	1.44238	1.74715	0.0231442	0.0537214	0.0645299	0.0033875	2.10689	2.68958	1.61621	1.97415	0.35794	14.5169
35	2058	189.96	0.85	2.0748	2.0055	0.1533	0.145		0.952333	1.27042	0.0423259	0.952333	10.4532	-0.460425	1.27042	1.53865	0.0213072	0.0423259	0.0518245	-0.00190745	1.83901	2.24799	191.68	0.98	2.6166	2.1945	0.1743	0.15	1.20102	1.47498	0.0533786	1.20102	11.3428	-0.307039	1.47498	1.78383	0.0366834	0.0533786	0.064786	0.000256111	2.15687	2.86677	1.65002	2.10421	0.454186	16.7878
40	2063	190.86	0.9	2.2008	1.9635	0.1533	0.15		1.01017	1.28533	0.0448963	1.01017	10.1102	-0.34299	1.28533	1.55732	0.0186766	0.0448963	0.0540577	0.00223321	1.87639	2.45431	192.68	1	2.5347	2.3352	0.1806	0.195	1.16343	1.50838	0.0517079	1.16343	11.0379	-0.304885	1.50838	1.82372	0.0398853	0.0517079	0.0631605	-0.00162549	2.20311	2.93648	1.80147	2.15538	0.353914	18.5574
45	2068	191.75	0.89	2.163	2.0685	0.1575	0.19		0.992817	1.31596	0.0441252	0.992817	9.79424	-0.31594	1.31596	1.59126	0.0339406	0.0441252	0.0536813	-0.000376341	1.92318	2.5308	193.63	0.95	2.7111	2.2701	0.1806	0.185	1.24439	1.52686	0.0553064	1.24439	10.8534	-0.184451	1.52686	1.84925	0.0255308	0.0553064	0.0664718	0.00331121	2.24566	3.04005	1.85761	2.23139	0.373785	20.4263
50	2073	192.59	0.84	2.0727	2.2176	0.1638	0.155		0.951369	1.3505	0.0422831	0.951369	9.47775	-0.316489	1.3505	1.6318	0.0405344	0.0422831	0.0517727	-0.00190865	1.93582	2.49796	194.66	1.03	2.4822	2.5116	0.189	0.16	1.13933	1.56255	0.0506369	1.13933	10.5878	-0.265639	1.56255	1.88945	0.0402027	0.0506369	0.0623875	-0.00408421	2.24398	3.04446	1.8335	2.23463	0.401129	22.432
55	2078	193.45	0.86	2.1126	2.2638	0.168	0.16		0.969683	1.37783	0.043097	0.969683	9.22054	-0.257206	1.37783	1.66629	0.034497	0.043097	0.0522492	0.000476555	1.97585	2.61362	195.61	0.95	2.541	2.5746	0.1932	0.205	1.16632	1.60089	0.0518364	1.16632	10.3835	-0.204263	1.60089	1.9349	0.0454529	0.0518364	0.0628651	0.000477526	2.3158	3.10746	1.91839	2.28088	0.362485	24.2444
60	2083	194.16	0.71	2.0223	2.3772	0.1701	0.24		0.928236	1.3988	0.0412549	0.928236	8.95519	-0.265358	1.3988	1.69336	0.0270668	0.0412549	0.0504914	-0.00175788	2.02003	2.48998	196.34	0.73	2.205	2.7615	0.1953	0.2	1.01209	1.58959	0.044982	1.01209	10.0515	-0.332045	1.58959	1.93164	-0.00326298	0.044982	0.0560951	-0.00676998	2.25196	2.63988	1.82765	1.93767	0.110023	24.7945
65	2088	194.58	0.42	2.1945	2.247	0.168	0.275		1.00728	1.39151	0.0447678	1.00728	8.80322	-0.151968	1.39151	1.69086	-0.00250223	0.0447678	0.0536935	0.00320213	2.05149	2.32022	196.96	0.62	2.8791	2.4108	0.1932	0.335	1.32151	1.62148	0.0587336	1.32151	10.0718	0.02035	1.62148	1.96295	0.0313117	0.0587336	0.0686499	0.0125549	2.4436	3.12782	1.70304	2.29582	0.592776	27.7584
70	2093	194.91	0.33	2.3562	2.0454	0.1617	0.285		1.0815	1.35452	0.0480665	1.0815	8.74514	-0.0580757	1.35452	1.65343	-0.0374338	0.0480665	0.0575582	0.00386474	2.03629	2.27464	197.34	0.38	3.003	2.1672	0.1827	0.28	1.37838	1.55927	0.0612612	1.37838	10.1464	0.0745858	1.55927	1.90628	-0.0566773	0.0612612	0.0733969	0.00474697	2.36582	2.76847	1.66959	2.03206	0.362473	29.5708
75	2098	195.12	0.21	2.3457	1.9572	0.1554	0.235		1.07668	1.31843	0.0478523	1.07668	8.68976	-0.0553773	1.31843	1.61072	-0.0427059	0.0478523	0.0580272	0.000468996	1.97119	2.08357	197.72	0.38	2.8938	2.163	0.1806	0.225	1.32825	1.53092	0.0590335	1.32825	10.1612	0.0148079	1.53092	1.86791	-0.0383692	0.0590335	0.0720084	-0.00138853	2.29421	2.64926	1.52934	1.94456	0.415214	31.6468
80	2103	195.4	0.28	2.2428	1.9866	0.1554	0.215		1.02945	1.30439	0.0457531	1.02945	8.59432	-0.0954399	1.30439	1.58913	-0.0215879	0.0457531	0.056011	-0.00201625	1.93192	2.09287	198.13	0.41	2.8812	2.1336	0.1785	0.265	1.32247	1.51666	0.0587765	1.32247	10.1683	0.00710762	1.51666	1.84686	-0.0210418	0.0587765	0.0715059	-0.000502499	2.29249	2.68805	1.53617	1.97303	0.43686	33.8311
85	2108	195.85	0.45	2.3058	1.9887	0.1575	0.25		1.05836	1.32063	0.0470383	1.05836	8.54016	-0.0541682	1.32063	1.60155	0.0124168	0.0470383	0.0569398	0.000928774	1.97484	2.38402	198.56	0.43	2.8644	2.1588	0.1785	0.245	1.31476	1.52212	0.0584338	1.31476	10.1668	-0.00152366	1.52212	1.8486	0.0017403	0.0584338	0.0710743	-0.00043155	2.28761	2.7174	1.74987	1.99457	0.244702	35.0546
90	2113	196.25	0.4	2.4108	1.9635	0.1575	0.23		1.10656	1.33678	0.0491803	1.10656	8.54119	0.00103883	1.33678	1.61989	0.018344	0.0491803	0.0592459	0.00230619	1.99996	2.42165	199.14	0.58	2.9673	2.121	0.1785	0.3	1.36199	1.53297	0.0605329	1.36199	10.2127	0.0459047	1.53297	1.85976	0.0111541	0.0605329	0.0730972	0.00202287	2.33806	2.97714	1.77749	2.18522	0.407732	37.0933
95	2118	196.74	0.49	2.478	1.9215	0.1575	0.19		1.1374	1.33728	0.0505512	1.1374	8.57294	0.0317492	1.33728	1.62364	0.00374679	0.0505512	0.0610245	0.00177856	1.99374	2.52101	199.76	0.62	3.0345	2.0853	0.1785	0.19	1.39284	1.53587	0.0619038	1.39284	10.2835	0.0708071	1.53587	1.86463	0.00486979	0.0619038	0.0748257	0.00172848	2.30509	3.00249	1.85042	2.20383	0.353404	38.8603
100	2123	197.15	0.41	2.5074	1.9257	0.1575	0.22		1.1509	1.34608	0.051151	1.1509	8.61408	0.0411338	1.34608	1.6331	0.00946135	0.051151	0.0619387	0.000914168	2.02045	2.48196	200.41	0.65	3.045	2.1462	0.1827	0.26	1.39766	1.56158	0.062118	1.39766	10.35	0.0664607	1.56158	1.8912	0.0265754	0.062118	0.0753454	0.000519754	2.36624	3.10979	1.82176	2.28259	0.460829	41.1645
105	2128	197.58	0.43	2.2869	2.0727	0.1617	0.135		1.04969	1.34792	0.0466528	1.04969	8.54868	-0.0654004	1.34792	1.63661	0.00351005	0.0466528	0.0576021	-0.0043366	1.95565	2.31942	200.83	0.42	2.8665	2.2323	0.1827	0.155	1.31572	1.55057	0.0584766	1.31572	10.3259	-0.0240741	1.55057	1.88489	-0.00631659	0.0584766	0.0717959	-0.00354952	2.28333	2.66939	1.70245	1.95933	0.256879	42.4489
110	2133	197.75	0.17	2.5788	1.8585	0.1554	0.195		1.18367	1.33804	0.0526075	1.18367	8.62573	0.0770477	1.33804	1.62735	-0.00926001	0.0526075	0.0627902	0.00518815	2.01083	2.25381	201.09	0.26	3.2109	2.0223	0.1785	0.21	1.4738	1.55514	0.0655024	1.4738	10.463	0.137122	1.55514	1.88835	0.00346137	0.0655024	0.0781942	0.00639829	2.36111	2.7681	1.6543	2.03178	0.377486	44.3363
115	2138	198.17	0.42	2.4822	1.9341	0.1575	0.26		1.13933	1.3431	0.0506369	1.13933	8.64846	0.0227346	1.3431	1.63077	0.00342405	0.0506369	0.0617367	-0.0010535	2.0302	2.4753	201.47	0.38	3.0891	2.0391	0.1785	0.21	1.4179	1.53169	0.0630176	1.4179	10.5265	0.0634653	1.53169	1.8655	-0.0228451	0.0630176	0.0768406	-0.00135365	2.31701	2.73628	1.81687	2.00843	0.191559	45.2941
120	2143	198.39	0.22	2.415	1.9425	0.1575	0.22		1.10849	1.32983	0.049266	1.10849	8.63741	-0.0110532	1.32983	1.61811	-0.0126667	0.049266	0.0601796	-0.00155711	1.9887	2.18342	201.78	0.31	2.9526	2.0874	0.1764	0.205	1.35524	1.5166	0.060233	1.35524	10.5191	-0.00740372	1.5166	1.84638	-0.019127	0.060233	0.0738167	-0.00302389	2.27699	2.55743	1.60263	1.87716	0.274524	46.6667
125	2148	198.51	0.12	2.2995	1.9593	0.1554	0.14		1.05547	1.30791	0.0469098	1.05547	8.57477	-0.0626369	1.30791	1.59396	-0.0241527	0.0469098	0.0575482	-0.00263146	1.91276	1.94334	202.1	0.32	2.8875	2.0832	0.1743	0.215	1.32536	1.49905	0.058905	1.32536	10.4828	-0.0363262	1.49905	1.82545	-0.0209267	0.058905	0.0719541	-0.00186259	2.2512	2.51208	1.42641	1.84387	0.417456	48.754
130	2153	198.74	0.23	2.3016	1.9404	0.1554	0.19		1.05643	1.30124	0.0469526	1.05643	8.5212	-0.0535647	1.30124	1.58302	-0.0109371	0.0469526	0.0571258	-0.000422341	1.92671	2.09178	202.3	0.2	2.6838	2.2008	0.1764	0.21	1.23186	1.49384	0.0547495	1.23186	10.3576	-0.125122	1.49384	1.81653	-0.00891785	0.0547495	0.0674693	-0.00448474	2.21382	2.2753	1.53537	1.67007	0.134697	49.4275
135	2158	198.91	0.17	2.3184	1.9509	0.1554	0.25		1.06415	1.30935	0.0472954	1.06415	8.48229	-0.0389196	1.30935	1.58919	0.00617257	0.0472954	0.0573939	0.00026806	1.96337	2.1009	202.46	0.16	2.8728	2.0496	0.1722	0.115	1.31862	1.48268	0.0586051	1.31862	10.3355	-0.0221741	1.48268	1.8038	-0.0127275	0.0586051	0.0705321	0.0030628	2.18803	2.31619	1.54206	1.70009	0.158029	50.2176
140	2163	199.04	0.13	2.4087	1.8774	0.1533	0.205		1.10559	1.30354	0.0491375	1.10559	8.48985	0.00756625	1.30354	1.58448	-0.00471533	0.0491375	0.0592834	0.00188951	1.95065	2.08539	202.79	0.33	2.8224	2.0853	0.1743	0.225	1.29548	1.4839	0.057577	1.29548	10.293	-0.0424373	1.4839	1.80277	-0.00103192	0.057577	0.0700454	-0.000486728	2.22894	2.51498	1.53068	1.846	0.315323	51.7942
145	2168	199.4	0.36	2.4654	1.8417	0.1533	0.175		1.13162	1.30387	0.0502942	1.13162	8.52246	0.0326121	1.30387	1.58397	-0.000508061	0.0502942	0.0607741	0.0014907	1.94687	2.34046	203.08	0.29	2.9064	2.0538	0.1743	0.255	1.33404	1.49251	0.0592906	1.33404	10.2946	0.00161219	1.49251	1.8112	0.00842758	0.0592906	0.071673	0.00162756	2.26359	2.56526	1.7179	1.8829	0.164999	52.6192
150	2173	199.67	0.27	2.478	1.8648	0.1554	0.14		1.1374	1.31573	0.0505512	1.1374	8.55664	0.0341739	1.31573	1.59574	0.0117752	0.0505512	0.0612946	0.000520561	1.94804	2.26451	203.36	0.28	3.0702	1.9614	0.1722	0.18	1.40922	1.49753	0.0626321	1.40922	10.3712	0.0765877	1.49753	1.81771	0.0065088	0.0626321	0.0753022	0.00362923	2.2612	2.62792	1.66215	1.92889	0.266742	53.9529
		BAU 95%																					Set aside x2
t	Year	Total Carbon Stock (dead wood, soil, trees, stumps and roots) ton C/ha	Bind/ 5y	Harvest timber (ton C/ha)	harvest pulp and paper (ton C/ha)	harvest vrak (ton C/ha)			sawn prod	paper prod	board prod	input sawn	Bound in sawn prod	Added to sawn pool	input paper	Bound in paper	Added to paper pool	input board	Bound in board	Added to board pool	1:1 subst	Change	Tot C forest	Bind/ 5y	Harvest timber (ton C/ha)	harvest pulp and paper (ton C/ha)	harvest vrak (ton C/ha)	Biofuel ton C/ha	sawn prod	paper prod	board prod	input sawn	Bound in sawn prod	Added to sawn pool	input paper	Bound in paper	Added to paper pool	input board pool	Bound in board	Added to board pool	1:1 subst	Change	Climate benefit BAU 95% ton CO2/ha	Climate benefit ton CO2/ha	Diff BAU 95% and ton CO2/ha/year	Kumulativ
0	2023	187.18											15			1.5			0.05				187.41										15			1.5			0.05						0	0
5	2028	187.12	-0.06	2.4843	1.6464	0.1428	0.135		1.14029	1.23429	0.0506797	1.14029	14.1986	-0.801448	1.23429	1.49945	-0.000549457	0.0506797	0.0595186	0.00951855	1.85157	0.999091	187.56	0.15	1.5645	1.4301	0.1113	0.12	0.718106	0.92674	0.0319158	0.718106	13.7764	-1.22364	0.92674	1.19191	-0.308094	0.0319158	0.0407546	-0.00924537	1.35488	-0.0360979	0.733333	-0.0264958	-0.759829	-3.79914
10	2033	187.21	0.09	2.352	1.7094	0.1428	0.16		1.07957	1.22581	0.0479808	1.07957	13.4401	-0.758427	1.22581	1.49088	-0.00857063	0.0479808	0.0585023	-0.00101626	1.83296	1.15495	189.01	1.45	1.533	1.4301	0.1092	0.14	0.703647	0.919023	0.0312732	0.703647	12.6967	-1.0797	0.919023	1.12972	-0.0621814	0.0312732	0.0384777	-0.00227697	1.34917	1.65501	0.847734	1.21478	0.367045	-1.96392
15	2038	187.3	0.09	2.1924	1.6863	0.1386	0.12		1.00631	1.17793	0.044725	1.00631	12.7066	-0.733505	1.17793	1.44148	-0.0493951	0.044725	0.0550668	-0.00343549	1.73767	1.04133	190.59	1.58	1.6989	1.4742	0.1155	0.08	0.779795	0.976426	0.0346576	0.779795	11.8329	-0.863781	0.976426	1.17614	0.0464113	0.0346576	0.0414595	0.00298185	1.41481	2.18042	0.764336	1.60043	0.836094	2.21655
20	2043	187.56	0.26	2.0055	1.8837	0.1449	0.135		0.920525	1.20715	0.0409122	0.920525	11.9823	-0.72434	1.20715	1.46197	0.0204896	0.0409122	0.0506467	-0.00442007	1.75102	1.30275	192.21	1.62	1.5981	1.6359	0.1218	0.07	0.733528	1.01318	0.0326012	0.733528	11.0347	-0.798233	1.01318	1.22109	0.0449544	0.0326012	0.0399303	-0.0015292	1.43884	2.30403	0.956219	1.69116	0.734938	5.89124
25	2048	188.29	0.73	2.0706	1.9047	0.147	0.155		0.950405	1.23108	0.0422402	0.950405	11.3816	-0.600694	1.23108	1.48953	0.0275516	0.0422402	0.0511934	0.000546674	1.79647	1.95387	194.25	2.04	1.8963	1.8312	0.1386	0.15	0.870402	1.16045	0.0386845	0.870402	10.4766	-0.558028	1.16045	1.37631	0.15522	0.0386845	0.0457433	0.00581295	1.68676	3.32977	1.43414	2.44405	1.00991	10.9408
30	2053	189.11	0.82	2.1903	1.8879	0.1491	0.105		1.00535	1.25403	0.0446821	1.00535	10.9136	-0.467992	1.25403	1.51734	0.027813	0.0446821	0.0537319	0.00253852	1.81957	2.20193	195.71	1.46	2.0748	1.7031	0.1365	0.09	0.952333	1.1555	0.0423259	0.952333	10.0728	-0.40386	1.1555	1.3988	0.0224938	0.0423259	0.0504123	0.00466899	1.68185	2.76515	1.61621	2.02962	0.413407	13.0078
35	2058	189.96	0.85	2.0748	2.0055	0.1533	0.145		0.952333	1.27042	0.0423259	0.952333	10.4532	-0.460425	1.27042	1.53865	0.0213072	0.0423259	0.0518245	-0.00190745	1.83901	2.24799	197.19	1.48	1.9026	1.8963	0.1428	0.125	0.873293	1.18673	0.038813	0.873293	9.64215	-0.43062	1.18673	1.43401	0.0352034	0.038813	0.0477248	-0.00268751	1.70801	2.78991	1.65002	2.04779	0.397771	14.9967
40	2063	190.86	0.9	2.2008	1.9635	0.1533	0.15		1.01017	1.28533	0.0448963	1.01017	10.1102	-0.34299	1.28533	1.55732	0.0186766	0.0448963	0.0540577	0.00223321	1.87639	2.45431	198.52	1.33	1.9782	1.8459	0.1428	0.17	0.907994	1.1861	0.0403553	0.907994	9.30197	-0.340177	1.1861	1.4396	0.00559314	0.0403553	0.0487919	0.00106715	1.7375	2.73398	1.80147	2.00674	0.205277	16.0231
45	2068	191.75	0.89	2.163	2.0685	0.1575	0.19		0.992817	1.31596	0.0441252	0.992817	9.79424	-0.31594	1.31596	1.59126	0.0339406	0.0441252	0.0536813	-0.000376341	1.92318	2.5308	199.79	1.27	1.953	1.9005	0.1449	0.16	0.896427	1.20067	0.0398412	0.896427	8.99426	-0.307708	1.20067	1.45516	0.0155627	0.0398412	0.0484665	-0.000325433	1.74653	2.72406	1.85761	1.99946	0.141848	16.7323
50	2073	192.59	0.84	2.0727	2.2176	0.1638	0.155		0.951369	1.3505	0.0422831	0.951369	9.47775	-0.316489	1.3505	1.6318	0.0405344	0.0422831	0.0517727	-0.00190865	1.93582	2.49796	201.03	1.24	1.9194	1.9593	0.147	0.15	0.881005	1.21479	0.0391558	0.881005	8.71096	-0.283297	1.21479	1.47203	0.0168631	0.0391558	0.0477235	-0.000742969	1.75379	2.72662	1.8335	2.00134	0.167835	17.5715
55	2078	193.45	0.86	2.1126	2.2638	0.168	0.16		0.969683	1.37783	0.043097	0.969683	9.22054	-0.257206	1.37783	1.66629	0.034497	0.043097	0.0522492	0.000476555	1.97585	2.61362	202.21	1.18	1.7451	2.1567	0.1533	0.14	0.801001	1.2471	0.0356	0.801001	8.38434	-0.326628	1.2471	1.50732	0.0352895	0.0356	0.0440364	-0.00368706	1.76194	2.64692	1.91839	1.94284	0.0244424	17.6937
60	2083	194.16	0.71	2.0223	2.3772	0.1701	0.24		0.928236	1.3988	0.0412549	0.928236	8.95519	-0.265358	1.3988	1.69336	0.0270668	0.0412549	0.0504914	-0.00175788	2.02003	2.48998	203.29	1.08	1.806	2.1189	0.1533	0.23	0.828954	1.24765	0.0368424	0.828954	8.12794	-0.256394	1.24765	1.51411	0.00679486	0.0368424	0.044627	0.000590574	1.80944	2.64044	1.82765	1.93808	0.110433	18.2459
65	2088	194.58	0.42	2.1945	2.247	0.168	0.275		1.00728	1.39151	0.0447678	1.00728	8.80322	-0.151968	1.39151	1.69086	-0.00250223	0.0447678	0.0536935	0.00320213	2.05149	2.32022	204.09	0.8	2.0328	1.974	0.1491	0.295	0.933055	1.24816	0.0414691	0.933055	8.00884	-0.119102	1.24816	1.51582	0.00170517	0.0414691	0.0493581	0.00473112	1.86938	2.55671	1.70304	1.87663	0.173584	19.1138
70	2093	194.91	0.33	2.3562	2.0454	0.1617	0.285		1.0815	1.35452	0.0480665	1.0815	8.74514	-0.0580757	1.35452	1.65343	-0.0374338	0.0480665	0.0575582	0.00386474	2.03629	2.27464	204.67	0.58	2.163	1.764	0.1428	0.245	0.992817	1.20026	0.0441252	0.992817	7.96492	-0.0439228	1.20026	1.46822	-0.0475996	0.0441252	0.0528506	0.00349243	1.81222	2.30419	1.66959	1.69127	0.0216859	19.2222
75	2098	195.12	0.21	2.3457	1.9572	0.1554	0.235		1.07668	1.31843	0.0478523	1.07668	8.68976	-0.0553773	1.31843	1.61072	-0.0427059	0.0478523	0.0580272	0.000468996	1.97119	2.08357	205.22	0.55	2.1168	1.7388	0.1407	0.185	0.971611	1.17936	0.0431827	0.971611	7.90547	-0.0594428	1.17936	1.43891	-0.0293095	0.0431827	0.0525255	-0.000325099	1.75615	2.21707	1.52934	1.62733	0.0979867	19.7121
80	2103	195.4	0.28	2.2428	1.9866	0.1554	0.215		1.02945	1.30439	0.0457531	1.02945	8.59432	-0.0954399	1.30439	1.58913	-0.0215879	0.0457531	0.056011	-0.00201625	1.93192	2.09287	205.8	0.58	2.0118	1.7934	0.1407	0.21	0.923416	1.17438	0.0410407	0.923416	7.80553	-0.099943	1.17438	1.42875	-0.0101582	0.0410407	0.050326	-0.00219947	1.74548	2.21318	1.53617	1.62447	0.0883041	20.1537
85	2108	195.85	0.45	2.3058	1.9887	0.1575	0.25		1.05836	1.32063	0.0470383	1.05836	8.54016	-0.0541682	1.32063	1.60155	0.0124168	0.0470383	0.0569398	0.000928774	1.97484	2.38402	206.42	0.62	2.0349	1.8207	0.1428	0.245	0.934019	1.19042	0.041512	0.934019	7.72913	-0.0764025	1.19042	1.44299	0.0142378	0.041512	0.0504084	8.2425e-05	1.78223	2.34015	1.74987	1.71767	-0.0322018	19.9927
90	2113	196.25	0.4	2.4108	1.9635	0.1575	0.23		1.10656	1.33678	0.0491803	1.10656	8.54119	0.00103883	1.33678	1.61989	0.018344	0.0491803	0.0592459	0.00230619	1.99996	2.42165	207.11	0.69	2.1588	1.7829	0.1428	0.24	0.990889	1.20641	0.0440395	0.990889	7.71949	-0.00964214	1.20641	1.46149	0.0185084	0.0440395	0.0529506	0.00254213	1.81629	2.5177	1.77749	1.84799	0.0705032	20.3452
95	2118	196.74	0.49	2.478	1.9215	0.1575	0.19		1.1374	1.33728	0.0505512	1.1374	8.57294	0.0317492	1.33728	1.62364	0.00374679	0.0505512	0.0610245	0.00177856	1.99374	2.52101	207.8	0.69	2.2491	1.7451	0.1428	0.245	1.03234	1.21417	0.0458816	1.03234	7.75254	0.0330537	1.21417	1.47253	0.0110314	0.0458816	0.0552421	0.00229151	1.84044	2.57682	1.85042	1.89138	0.0409587	20.55
100	2123	197.15	0.41	2.5074	1.9257	0.1575	0.22		1.1509	1.34608	0.051151	1.1509	8.61408	0.0411338	1.34608	1.6331	0.00946135	0.051151	0.0619387	0.000914168	2.02045	2.48196	208.39	0.59	2.1945	1.8018	0.1449	0.26	1.00728	1.22234	0.0447678	1.00728	7.75625	0.00371354	1.22234	1.48264	0.0101191	0.0447678	0.0545333	-0.000708755	1.8485	2.45163	1.82176	1.79949	-0.0222648	20.4386
105	2128	197.58	0.43	2.2869	2.0727	0.1617	0.135		1.04969	1.34792	0.0466528	1.04969	8.54868	-0.0654004	1.34792	1.63661	0.00351005	0.0466528	0.0576021	-0.0043366	1.95565	2.31942	208.89	0.5	1.974	1.9299	0.147	0.215	0.906066	1.21699	0.0402696	0.906066	7.65828	-0.0979767	1.21699	1.47909	-0.00355568	0.0402696	0.0499098	-0.00462349	1.79168	2.18552	1.70245	1.60417	-0.0982803	19.9472
110	2133	197.75	0.17	2.5788	1.8585	0.1554	0.195		1.18367	1.33804	0.0526075	1.18367	8.62573	0.0770477	1.33804	1.62735	-0.00926001	0.0526075	0.0627902	0.00518815	2.01083	2.25381	209.24	0.35	2.2092	1.7451	0.1428	0.21	1.01402	1.20439	0.0450677	1.01402	7.68094	0.0226632	1.20439	1.46586	-0.0132286	0.0450677	0.0538906	0.00398075	1.80898	2.1724	1.6543	1.59454	-0.0597568	19.6485
115	2138	198.17	0.42	2.4822	1.9341	0.1575	0.26		1.13933	1.3431	0.0506369	1.13933	8.64846	0.0227346	1.3431	1.63077	0.00342405	0.0506369	0.0617367	-0.0010535	2.0302	2.4753	209.63	0.39	2.2386	1.7388	0.1428	0.215	1.02752	1.2092	0.0456674	1.02752	7.71416	0.033224	1.2092	1.46833	0.0024705	0.0456674	0.055194	0.00130346	1.82078	2.24778	1.81687	1.64987	-0.166999	18.8135
120	2143	198.39	0.22	2.415	1.9425	0.1575	0.22		1.10849	1.32983	0.049266	1.10849	8.63741	-0.0110532	1.32983	1.61811	-0.0126667	0.049266	0.0601796	-0.00155711	1.9887	2.18342	209.9	0.27	2.1672	1.7451	0.1407	0.28	0.994745	1.1941	0.0442109	0.994745	7.71031	-0.00384941	1.1941	1.45367	-0.0146623	0.0442109	0.0539679	-0.00122614	1.81986	2.07012	1.60263	1.51947	-0.0831628	18.3976
125	2148	198.51	0.12	2.2995	1.9593	0.1554	0.14		1.05547	1.30791	0.0469098	1.05547	8.57477	-0.0626369	1.30791	1.59396	-0.0241527	0.0469098	0.0575482	-0.00263146	1.91276	1.94334	210.15	0.25	2.0748	1.7388	0.1386	0.2	0.952333	1.16907	0.0423259	0.952333	7.66455	-0.0457627	1.16907	1.42604	-0.0276239	0.0423259	0.0518662	-0.00210171	1.74392	1.91844	1.42641	1.40813	-0.018282	18.3062
130	2153	198.74	0.23	2.3016	1.9404	0.1554	0.19		1.05643	1.30124	0.0469526	1.05643	8.5212	-0.0535647	1.30124	1.58302	-0.0109371	0.0469526	0.0571258	-0.000422341	1.92671	2.09178	210.41	0.26	2.058	1.7661	0.1407	0.22	0.944622	1.17533	0.0419832	0.944622	7.617	-0.04755	1.17533	1.42742	0.00137473	0.0419832	0.0511519	-0.000714254	1.75762	1.97073	1.53537	1.44651	-0.0888561	17.862
135	2158	198.91	0.17	2.3184	1.9509	0.1554	0.25		1.06415	1.30935	0.0472954	1.06415	8.48229	-0.0389196	1.30935	1.58919	0.00617257	0.0472954	0.0573939	0.00026806	1.96337	2.1009	210.65	0.24	2.0307	1.8123	0.1407	0.145	0.932091	1.1862	0.0414263	0.932091	7.56308	-0.0539253	1.1862	1.43853	0.0111105	0.0414263	0.0504687	-0.000683183	1.73405	1.93056	1.54206	1.41703	-0.125029	17.2368
140	2163	199.04	0.13	2.4087	1.8774	0.1533	0.205		1.10559	1.30354	0.0491375	1.10559	8.48985	0.00756625	1.30354	1.58448	-0.00471533	0.0491375	0.0592834	0.00188951	1.95065	2.08539	210.83	0.18	2.0958	1.7493	0.1407	0.265	0.961972	1.1782	0.0427543	0.961972	7.54601	-0.0170638	1.1782	1.4325	-0.00602642	0.0427543	0.051676	0.00120727	1.78534	1.94345	1.53068	1.42649	-0.104181	16.7159
145	2168	199.4	0.36	2.4654	1.8417	0.1533	0.175		1.13162	1.30387	0.0502942	1.13162	8.52246	0.0326121	1.30387	1.58397	-0.000508061	0.0502942	0.0607741	0.0014907	1.94687	2.34046	211.02	0.19	2.1861	1.6443	0.1365	0.22	1.00342	1.16043	0.0445964	1.00342	7.57261	0.0265928	1.16043	1.41366	-0.0188418	0.0445964	0.0537316	0.00205554	1.7585	1.9583	1.7179	1.4374	-0.280504	15.3134
150	2173	199.67	0.27	2.478	1.8648	0.1554	0.14		1.1374	1.31573	0.0505512	1.1374	8.55664	0.0341739	1.31573	1.59574	0.0117752	0.0505512	0.0612946	0.000520561	1.94804	2.26451	211.38	0.36	2.2533	1.6254	0.1365	0.195	1.03426	1.16971	0.0459673	1.03426	7.6266	0.0539952	1.16971	1.41961	0.0059512	0.0459673	0.0554658	0.00173425	1.76828	2.18996	1.66215	1.60743	-0.054719	15.0398
		BAU 95%																					Production 80/50/50
t	Year	Total Carbon Stock (dead wood, soil, trees, stumps and roots) ton C/ha	Bind/ 5y	Harvest timber (ton C/ha)	harvest pulp and paper (ton C/ha)	harvest vrak (ton C/ha)	Biofuel ton C/ha		sawn prod	paper prod	board prod	input sawn	Bound in sawn prod	Added to sawn pool	input paper	Bound in paper	Added to paper pool	input board	Bound in board	Added to board pool	1:1 subst	Change	Tot C forest	Bind/ 5y	Harvest timber (ton C/ha)	harvest pulp and paper (ton C/ha)	harvest vrak (ton C/ha)	grot+ stubbar (ton C/ha)	sawn prod	paper prod	board prod	input sawn	Bound in sawn prod	Added to sawn pool	input paper	Bound in paper	Added to paper pool	input board pool	Bound in board	Added to board pool	1:1 subst	Change	Climate benefit BAU 95% ton CO2/ha	Climate benefit ton CO2/ha	Diff BAU 95% and ton CO2/ha/year	Kumulativ
0	2023	187.18											15			1.5			0.05				187.68										15			1.5			0.05						0	0
5	2028	187.12	-0.06	2.4843	1.6464	0.1428	0.135		1.14029	1.23429	0.0506797	1.14029	14.1986	-0.801448	1.23429	1.49945	-0.000549457	0.0506797	0.0595186	0.00951855	1.85157	0.999091	186.52	-1.16	2.5032	1.6401	0.1428	1.91	1.14897	1.23652	0.0510653	1.14897	14.2072	-0.792773	1.23652	1.50169	0.00168704	0.0510653	0.0599041	0.00990411	2.02276	0.0815804	0.733333	0.05988	-0.673453	-3.36726
10	2033	187.21	0.09	2.352	1.7094	0.1428	0.16		1.07957	1.22581	0.0479808	1.07957	13.4401	-0.758427	1.22581	1.49088	-0.00857063	0.0479808	0.0585023	-0.00101626	1.83296	1.15495	185.32	-1.2	2.3352	1.7178	0.1428	1.935	1.07186	1.22489	0.0476381	1.07186	13.44	-0.767261	1.22489	1.49035	-0.0113358	0.0476381	0.0582277	-0.00167638	2.57494	0.594663	0.847734	0.436483	-0.411251	-5.42352
15	2038	187.3	0.09	2.1924	1.6863	0.1386	0.12		1.00631	1.17793	0.044725	1.00631	12.7066	-0.733505	1.17793	1.44148	-0.0493951	0.044725	0.0550668	-0.00343549	1.73767	1.04133	184.4	-0.92	2.1756	1.6989	0.1386	1.75	0.9986	1.1786	0.0443822	0.9986	12.6988	-0.741196	1.1786	1.44206	-0.0482879	0.0443822	0.0546755	-0.00355219	2.4205	0.707466	0.764336	0.51928	-0.245056	-6.6488
20	2043	187.56	0.26	2.0055	1.8837	0.1449	0.135		0.920525	1.20715	0.0409122	0.920525	11.9823	-0.72434	1.20715	1.46197	0.0204896	0.0409122	0.0506467	-0.00442007	1.75102	1.30275	184.21	-0.19	2.0832	1.8795	0.147	1.73	0.956189	1.22459	0.0424973	0.956189	12.0111	-0.68766	1.22459	1.47952	0.0374538	0.0424973	0.0521626	-0.0025129	2.45267	1.60995	0.956219	1.18171	0.225488	-5.52136
25	2048	188.29	0.73	2.0706	1.9047	0.147	0.155		0.950405	1.23108	0.0422402	0.950405	11.3816	-0.600694	1.23108	1.48953	0.0275516	0.0422402	0.0511934	0.000546674	1.79647	1.95387	184.41	0.2	2.0769	1.9971	0.1533	1.665	0.953297	1.26774	0.0423688	0.953297	11.4096	-0.601534	1.26774	1.52928	0.0497655	0.0423688	0.0515899	-0.000572743	2.47477	2.12242	1.43414	1.55786	0.123719	-4.90277
30	2053	189.11	0.82	2.1903	1.8879	0.1491	0.105		1.00535	1.25403	0.0446821	1.00535	10.9136	-0.467992	1.25403	1.51734	0.027813	0.0446821	0.0537319	0.00253852	1.81957	2.20193	184.85	0.44	2.247	1.9488	0.1533	1.635	1.03137	1.29106	0.0458388	1.03137	10.964	-0.44559	1.29106	1.5614	0.0321179	0.0458388	0.0549587	0.00336879	2.51332	2.54322	1.61621	1.86672	0.250509	-3.65022
35	2058	189.96	0.85	2.0748	2.0055	0.1533	0.145		0.952333	1.27042	0.0423259	0.952333	10.4532	-0.460425	1.27042	1.53865	0.0213072	0.0423259	0.0518245	-0.00190745	1.83901	2.24799	185.42	0.57	2.0475	2.2008	0.1617	1.545	0.939802	1.33794	0.041769	0.939802	10.4845	-0.479479	1.33794	1.61396	0.0525602	0.041769	0.0514844	-0.00347428	2.5011	2.64071	1.65002	1.93828	0.288257	-2.20894
40	2063	190.86	0.9	2.2008	1.9635	0.1533	0.15		1.01017	1.28533	0.0448963	1.01017	10.1102	-0.34299	1.28533	1.55732	0.0186766	0.0448963	0.0540577	0.00223321	1.87639	2.45431	186.17	0.75	2.2449	2.1168	0.1617	1.605	1.03041	1.35438	0.045796	1.03041	10.1577	-0.326804	1.35438	1.6397	0.0257344	0.045796	0.0548972	0.00341279	2.57393	3.02627	1.80147	2.22128	0.419818	-0.109853
45	2068	191.75	0.89	2.163	2.0685	0.1575	0.19		0.992817	1.31596	0.0441252	0.992817	9.79424	-0.31594	1.31596	1.59126	0.0339406	0.0441252	0.0536813	-0.000376341	1.92318	2.5308	186.85	0.68	2.1756	2.2638	0.168	1.605	0.9986	1.39327	0.0443822	0.9986	9.84139	-0.316308	1.39327	1.68313	0.0434307	0.0443822	0.0540868	-0.000810418	2.60921	3.01552	1.85761	2.21339	0.355781	1.66905
50	2073	192.59	0.84	2.0727	2.2176	0.1638	0.155		0.951369	1.3505	0.0422831	0.951369	9.47775	-0.316489	1.3505	1.6318	0.0405344	0.0422831	0.0517727	-0.00190865	1.93582	2.49796	187.64	0.79	2.0622	2.499	0.1785	1.61	0.94655	1.45486	0.0420689	0.94655	9.51398	-0.327413	1.45486	1.7524	0.0692705	0.0420689	0.0516302	-0.00245662	2.66687	3.19627	1.8335	2.34607	0.512564	4.23187
55	2078	193.45	0.86	2.1126	2.2638	0.168	0.16		0.969683	1.37783	0.043097	0.969683	9.22054	-0.257206	1.37783	1.66629	0.034497	0.043097	0.0522492	0.000476555	1.97585	2.61362	188.24	0.6	1.9593	2.6481	0.1848	1.655	0.899319	1.48631	0.0399697	0.899319	9.18172	-0.332261	1.48631	1.79609	0.0436929	0.0399697	0.0490967	-0.00253343	2.70782	3.01672	1.91839	2.21427	0.295881	5.71128
60	2083	194.16	0.71	2.0223	2.3772	0.1701	0.24		0.928236	1.3988	0.0412549	0.928236	8.95519	-0.265358	1.3988	1.69336	0.0270668	0.0412549	0.0504914	-0.00175788	2.02003	2.48998	188.73	0.49	1.4469	3.1626	0.1995	1.505	0.664127	1.55628	0.0295168	0.664127	8.65728	-0.524441	1.55628	1.87379	0.0776959	0.0295168	0.0381959	-0.0109008	2.65188	2.68423	1.82765	1.97023	0.14258	6.42418
65	2088	194.58	0.42	2.1945	2.247	0.168	0.275		1.00728	1.39151	0.0447678	1.00728	8.80322	-0.151968	1.39151	1.69086	-0.00250223	0.0447678	0.0536935	0.00320213	2.05149	2.32022	189.33	0.6	1.4406	3.129	0.1974	1.39	0.661235	1.54197	0.0293882	0.661235	8.19783	-0.459444	1.54197	1.87321	-0.000576677	0.0293882	0.0361404	-0.00205553	2.58594	2.72386	1.70304	1.99932	0.296273	7.90554
70	2093	194.91	0.33	2.3562	2.0454	0.1617	0.285		1.0815	1.35452	0.0480665	1.0815	8.74514	-0.0580757	1.35452	1.65343	-0.0374338	0.0480665	0.0575582	0.00386474	2.03629	2.27464	189.93	0.6	1.764	2.8035	0.1869	1.435	0.809676	1.49751	0.0359856	0.809676	7.94631	-0.251529	1.49751	1.82865	-0.0445589	0.0359856	0.0423744	0.00623399	2.59955	2.90969	1.66959	2.13572	0.466129	10.2362
75	2098	195.12	0.21	2.3457	1.9572	0.1554	0.235		1.07668	1.31843	0.0478523	1.07668	8.68976	-0.0553773	1.31843	1.61072	-0.0427059	0.0478523	0.0580272	0.000468996	1.97119	2.08357	190.4	0.47	1.7178	2.7573	0.1848	1.485	0.78847	1.46863	0.0350431	0.78847	7.70613	-0.240175	1.46863	1.7919	-0.036752	0.0350431	0.0425339	0.000159544	2.58086	2.77409	1.52934	2.03618	0.506841	12.7704
80	2103	195.4	0.28	2.2428	1.9866	0.1554	0.215		1.02945	1.30439	0.0457531	1.02945	8.59432	-0.0954399	1.30439	1.58913	-0.0215879	0.0457531	0.056011	-0.00201625	1.93192	2.09287	190.83	0.43	1.4532	2.9778	0.189	1.32	0.667019	1.4876	0.0296453	0.667019	7.3756	-0.330535	1.4876	1.80436	0.0124661	0.0296453	0.0371643	-0.00536964	2.4948	2.60136	1.53617	1.9094	0.373231	14.6365
85	2108	195.85	0.45	2.3058	1.9887	0.1575	0.25		1.05836	1.32063	0.0470383	1.05836	8.54016	-0.0541682	1.32063	1.60155	0.0124168	0.0470383	0.0569398	0.000928774	1.97484	2.38402	191.54	0.71	1.764	2.7384	0.1848	1.47	0.809676	1.47277	0.0359856	0.809676	7.2305	-0.145091	1.47277	1.79174	-0.0126223	0.0359856	0.0425554	0.00539109	2.58602	3.1437	1.74987	2.30748	0.557609	17.4246
90	2113	196.25	0.4	2.4108	1.9635	0.1575	0.23		1.10656	1.33678	0.0491803	1.10656	8.54119	0.00103883	1.33678	1.61989	0.018344	0.0491803	0.0592459	0.00230619	1.99996	2.42165	192.17	0.63	1.7871	2.7846	0.1869	1.54	0.820279	1.49599	0.0364568	0.820279	7.1148	-0.115706	1.49599	1.81273	0.0209842	0.0364568	0.0439796	0.00142426	2.64541	3.18211	1.77749	2.33567	0.558185	20.2155
95	2118	196.74	0.49	2.478	1.9215	0.1575	0.19		1.1374	1.33728	0.0505512	1.1374	8.57294	0.0317492	1.33728	1.62364	0.00374679	0.0505512	0.0610245	0.00177856	1.99374	2.52101	192.77	0.6	1.9383	2.6964	0.1869	1.6	0.88968	1.49952	0.0395413	0.88968	7.08347	-0.031327	1.49952	1.81996	0.00723751	0.0395413	0.0473159	0.00333626	2.69707	3.27632	1.85042	2.40482	0.554393	22.9875
100	2123	197.15	0.41	2.5074	1.9257	0.1575	0.22		1.1509	1.34608	0.051151	1.1509	8.61408	0.0411338	1.34608	1.6331	0.00946135	0.051151	0.0619387	0.000914168	2.02045	2.48196	193.18	0.41	1.9026	2.7657	0.189	1.55	0.873293	1.5171	0.038813	0.873293	7.03981	-0.043658	1.5171	1.83883	0.0188669	0.038813	0.0471774	-0.000138508	2.69107	3.07614	1.82176	2.25788	0.436124	25.1681
105	2128	197.58	0.43	2.2869	2.0727	0.1617	0.135		1.04969	1.34792	0.0466528	1.04969	8.54868	-0.0654004	1.34792	1.63661	0.00351005	0.0466528	0.0576021	-0.0043366	1.95565	2.31942	193.57	0.39	2.2218	2.4549	0.1806	1.71	1.01981	1.4772	0.0453247	1.01981	7.14832	0.108506	1.4772	1.80227	-0.0365648	0.0453247	0.0536646	0.0064872	2.75827	3.22669	1.70245	2.36839	0.66594	28.4978
110	2133	197.75	0.17	2.5788	1.8585	0.1554	0.195		1.18367	1.33804	0.0526075	1.18367	8.62573	0.0770477	1.33804	1.62735	-0.00926001	0.0526075	0.0627902	0.00518815	2.01083	2.25381	193.57	0	1.8228	2.8455	0.1911	1.585	0.836665	1.52788	0.0371851	0.836665	7.05964	-0.0886808	1.52788	1.84647	0.0442092	0.0371851	0.0466718	-0.00699282	2.70665	2.65518	1.6543	1.9489	0.294608	29.9708
115	2138	198.17	0.42	2.4822	1.9341	0.1575	0.26		1.13933	1.3431	0.0506369	1.13933	8.64846	0.0227346	1.3431	1.63077	0.00342405	0.0506369	0.0617367	-0.0010535	2.0302	2.4753	193.7	0.13	1.7388	2.8707	0.1911	1.555	0.798109	1.51687	0.0354715	0.798109	6.94388	-0.115757	1.51687	1.84329	-0.00318884	0.0354715	0.043722	-0.00294977	2.66935	2.67746	1.81687	1.96525	0.148382	30.7128
120	2143	198.39	0.22	2.415	1.9425	0.1575	0.22		1.10849	1.32983	0.049266	1.10849	8.63741	-0.0110532	1.32983	1.61811	-0.0126667	0.049266	0.0601796	-0.00155711	1.9887	2.18342	193.87	0.17	1.6884	2.8539	0.189	1.56	0.774976	1.49814	0.0344434	0.774976	6.81998	-0.123906	1.49814	1.82399	-0.0192957	0.0344434	0.0421724	-0.00154961	2.64235	2.66759	1.60263	1.95801	0.355382	32.4897
125	2148	198.51	0.12	2.2995	1.9593	0.1554	0.14		1.05547	1.30791	0.0469098	1.05547	8.57477	-0.0626369	1.30791	1.59396	-0.0241527	0.0469098	0.0575482	-0.00263146	1.91276	1.94334	193.97	0.1	1.4574	2.9967	0.1911	1.415	0.668947	1.49581	0.029731	0.668947	6.60608	-0.213895	1.49581	1.81825	-0.00574203	0.029731	0.0371861	-0.00498633	2.54528	2.42066	1.42641	1.77676	0.350351	34.2414
130	2153	198.74	0.23	2.3016	1.9404	0.1554	0.19		1.05643	1.30124	0.0469526	1.05643	8.5212	-0.0535647	1.30124	1.58302	-0.0109371	0.0469526	0.0571258	-0.000422341	1.92671	2.09178	194.33	0.36	1.6653	2.8224	0.1869	1.405	0.764373	1.48051	0.0339721	0.764373	6.5153	-0.0907807	1.48051	1.80193	-0.0163136	0.0339721	0.0405457	0.00335969	2.55343	2.8097	1.53537	2.06232	0.526949	36.8762
135	2158	198.91	0.17	2.3184	1.9509	0.1554	0.25		1.06415	1.30935	0.0472954	1.06415	8.48229	-0.0389196	1.30935	1.58919	0.00617257	0.0472954	0.0573939	0.00026806	1.96337	2.1009	194.7	0.37	1.512	2.982	0.1911	1.365	0.694008	1.5036	0.0308448	0.694008	6.36591	-0.149394	1.5036	1.82214	0.0202056	0.0308448	0.0380123	-0.0025334	2.54104	2.77932	1.54206	2.04002	0.497964	39.366
140	2163	199.04	0.13	2.4087	1.8774	0.1533	0.205		1.10559	1.30354	0.0491375	1.10559	8.48985	0.00756625	1.30354	1.58448	-0.00471533	0.0491375	0.0592834	0.00188951	1.95065	2.08539	195.15	0.45	1.9677	2.6313	0.1827	1.595	0.903174	1.48198	0.0401411	0.903174	6.44502	0.0791114	1.48198	1.80409	-0.0180476	0.0401411	0.0468608	0.00884843	2.67821	3.19813	1.53068	2.34742	0.81675	43.4497
145	2168	199.4	0.36	2.4654	1.8417	0.1533	0.175		1.13162	1.30387	0.0502942	1.13162	8.52246	0.0326121	1.30387	1.58397	-0.000508061	0.0502942	0.0607741	0.0014907	1.94687	2.34046	195.32	0.17	1.8522	2.7174	0.1848	1.54	0.85016	1.4864	0.0377849	0.85016	6.46087	0.0158559	1.4864	1.80532	0.0012301	0.0377849	0.0460688	-0.000792003	2.64365	2.82994	1.7179	2.07718	0.359278	45.2461
150	2173	199.67	0.27	2.478	1.8648	0.1554	0.14		1.1374	1.31573	0.0505512	1.1374	8.55664	0.0341739	1.31573	1.59574	0.0117752	0.0505512	0.0612946	0.000520561	1.94804	2.26451	195.6	0.28	1.4427	3.087	0.1953	1.45	0.662199	1.52652	0.0294311	0.662199	6.28672	-0.174157	1.52652	1.84566	0.040338	0.0294311	0.037575	-0.00849381	2.5935	2.73119	1.66215	2.00469	0.342538	46.9588
		BAU 95%																					Production realistic potential
t	Year	Total Carbon Stock (dead wood, soil, trees, stumps and roots) ton C/ha	Bind/ 5y	Harvest timber (ton C/ha)	harvest pulp and paper (ton C/ha)	harvest vrak (ton C/ha)	Biofuel ton C/ha		sawn prod	paper prod	board prod	input sawn	Bound in sawn prod	Added to sawn pool	input paper	Bound in paper	Added to paper pool	input board	Bound in board	Added to board pool	1:1 subst	Change	Tot C forest	Bind/ 5y	Harvest timber (ton C/ha)	harvest pulp and paper (ton C/ha)	harvest vrak (ton C/ha)	grot+ stubbar (ton C/ha)	sawn prod	paper prod	board prod	input sawn	Bound in sawn prod	Added to sawn pool	input paper	Bound in paper	Added to paper pool	input board pool	Bound in board	Added to board pool	1:1 subst	Change	Climate benefit BAU 95% ton CO2/ha	Climate benefit ton CO2/ha	Diff BAU 95% and ton CO2/ha/year	Kumulativ
0	2023	187.18											15			1.5			0.05				187.33										15			1.5			0.05							0
5	2028	187.12	#REF!	2.4843	1.6464	0.1428	0.135		1.14029	1.23429	0.0506797	1.14029	14.1986	-0.801448	1.23429	1.49945	-0.000549457	0.0506797	0.0595186	0.00951855	1.85157	0.999091	187	-0.33	2.4948	1.6296	0.1428	0.53	1.14511	1.23047	0.0508939	1.14511	14.2034	-0.796628	1.23047	1.49564	-0.00436096	0.0508939	0.0597328	0.00973275	2.01482	0.893567	0.733333	0.655879	-0.0774545	-0.387272
10	2033	187.21	#REF!	2.352	1.7094	0.1428	0.16		1.07957	1.22581	0.0479808	1.07957	13.4401	-0.758427	1.22581	1.49088	-0.00857063	0.0479808	0.0585023	-0.00101626	1.83296	1.15495	186.86	-0.14	2.3583	1.7262	0.1449	0.52	1.08246	1.23374	0.0481093	1.08246	13.4472	-0.756159	1.23374	1.49813	0.00249458	0.0481093	0.0586687	-0.00106408	1.99475	1.10002	0.847734	0.807414	-0.0403192	-0.588868
15	2038	187.3	#REF!	2.1924	1.6863	0.1386	0.12		1.00631	1.17793	0.044725	1.00631	12.7066	-0.733505	1.17793	1.44148	-0.0493951	0.044725	0.0550668	-0.00343549	1.73767	1.04133	186.79	-0.07	2.1672	1.6947	0.1386	0.475	0.994745	1.17495	0.0442109	0.994745	12.7012	-0.745989	1.17495	1.43979	-0.0583485	0.0442109	0.0545821	-0.00408654	1.87971	1.00129	0.764336	0.734944	-0.0293928	-0.735832
20	2043	187.56	#REF!	2.0055	1.8837	0.1449	0.135		0.920525	1.20715	0.0409122	0.920525	11.9823	-0.72434	1.20715	1.46197	0.0204896	0.0409122	0.0506467	-0.00442007	1.75102	1.30275	186.98	0.19	2.0853	1.8312	0.1428	0.48	0.957153	1.20675	0.0425401	0.957153	12.0142	-0.687014	1.20675	1.46127	0.0214898	0.0425401	0.052189	-0.00239317	1.90651	1.42859	0.956219	1.04858	0.0923651	-0.274007
25	2048	188.29	#REF!	2.0706	1.9047	0.147	0.155		0.950405	1.23108	0.0422402	0.950405	11.3816	-0.600694	1.23108	1.48953	0.0275516	0.0422402	0.0511934	0.000546674	1.79647	1.95387	187.67	0.69	1.9635	2.0139	0.1512	0.46	0.901246	1.24634	0.0400554	0.901246	11.3602	-0.653986	1.24634	1.50466	0.0433839	0.0400554	0.0492812	-0.00290778	1.92721	2.0037	1.43414	1.47072	0.0365764	-0.0911249
30	2053	189.11	#REF!	2.1903	1.8879	0.1491	0.105		1.00535	1.25403	0.0446821	1.00535	10.9136	-0.467992	1.25403	1.51734	0.027813	0.0446821	0.0537319	0.00253852	1.81957	2.20193	188.45	0.78	2.2281	1.8585	0.1491	0.48	1.0227	1.25211	0.0454532	1.0227	10.9123	-0.447877	1.25211	1.5181	0.0134443	0.0454532	0.054165	0.00488381	1.98059	2.33105	1.61621	1.71099	0.0947742	0.382746
35	2058	189.96	#REF!	2.0748	2.0055	0.1533	0.145		0.952333	1.27042	0.0423259	0.952333	10.4532	-0.460425	1.27042	1.53865	0.0213072	0.0423259	0.0518245	-0.00190745	1.83901	2.24799	189.26	0.81	2.1042	2.0391	0.1554	0.435	0.965828	1.29039	0.0429257	0.965828	10.4656	-0.446769	1.29039	1.55875	0.0406491	0.0429257	0.0525008	-0.00166422	1.98815	2.39037	1.65002	1.75453	0.104509	0.905292
40	2063	190.86	#REF!	2.2008	1.9635	0.1533	0.15		1.01017	1.28533	0.0448963	1.01017	10.1102	-0.34299	1.28533	1.55732	0.0186766	0.0448963	0.0540577	0.00223321	1.87639	2.45431	190.14	0.88	2.2575	1.974	0.1554	0.45	1.03619	1.30321	0.046053	1.03619	10.147	-0.318571	1.30321	1.57876	0.0200063	0.046053	0.0553339	0.00283313	2.0315	2.61577	1.80147	1.91997	0.118508	1.49783
45	2068	191.75	#REF!	2.163	2.0685	0.1575	0.19		0.992817	1.31596	0.0441252	0.992817	9.79424	-0.31594	1.31596	1.59126	0.0339406	0.0441252	0.0536813	-0.000376341	1.92318	2.5308	191.03	0.89	2.2365	2.0643	0.1596	0.49	1.02655	1.33238	0.0456246	1.02655	9.86004	-0.286971	1.33238	1.61146	0.0327057	0.0456246	0.0554063	7.24306e-05	2.07917	2.71498	1.85761	1.99279	0.135181	2.17374
50	2073	192.59	#REF!	2.0727	2.2176	0.1638	0.155		0.951369	1.3505	0.0422831	0.951369	9.47775	-0.316489	1.3505	1.6318	0.0405344	0.0422831	0.0517727	-0.00190865	1.93582	2.49796	191.89	0.86	2.0538	2.3037	0.168	0.48	0.942694	1.37859	0.0418975	0.942694	9.52635	-0.333682	1.37859	1.66346	0.0519921	0.0418975	0.0516921	-0.00371428	2.10231	2.67691	1.8335	1.96485	0.131347	2.83048
55	2078	193.45	#REF!	2.1126	2.2638	0.168	0.16		0.969683	1.37783	0.043097	0.969683	9.22054	-0.257206	1.37783	1.66629	0.034497	0.043097	0.0522492	0.000476555	1.97585	2.61362	192.62	0.73	2.1462	2.2974	0.1701	0.49	0.985106	1.39883	0.0437825	0.985106	9.27828	-0.248075	1.39883	1.69289	0.029435	0.0437825	0.0529204	0.00122836	2.14355	2.65614	1.91839	1.94961	0.0312143	2.98655
60	2083	194.16	#REF!	2.0223	2.3772	0.1701	0.24		0.928236	1.3988	0.0412549	0.928236	8.95519	-0.265358	1.3988	1.69336	0.0270668	0.0412549	0.0504914	-0.00175788	2.02003	2.48998	193.21	0.59	1.9068	2.5326	0.1764	0.545	0.875221	1.42955	0.0388987	0.875221	8.95243	-0.325847	1.42955	1.72882	0.0359264	0.0388987	0.0482538	-0.00466661	2.16754	2.46295	1.82765	1.8078	-0.0198425	2.88733
65	2088	194.58	#REF!	2.1945	2.247	0.168	0.275		1.00728	1.39151	0.0447678	1.00728	8.80322	-0.151968	1.39151	1.69086	-0.00250223	0.0447678	0.0536935	0.00320213	2.05149	2.32022	193.75	0.54	1.911	2.5494	0.1785	0.57	0.877149	1.43697	0.0389844	0.877149	8.67069	-0.281738	1.43697	1.74258	0.013764	0.0389844	0.0475146	-0.000739269	2.18774	2.45902	1.70304	1.80492	0.101881	3.39674
70	2093	194.91	#REF!	2.3562	2.0454	0.1617	0.285		1.0815	1.35452	0.0480665	1.0815	8.74514	-0.0580757	1.35452	1.65343	-0.0374338	0.0480665	0.0575582	0.00386474	2.03629	2.27464	194.07	0.32	2.205	2.2344	0.168	0.54	1.01209	1.3893	0.044982	1.01209	8.56037	-0.110321	1.3893	1.69734	-0.0452369	0.044982	0.0533815	0.00586691	2.16191	2.33222	1.66959	1.71185	0.0422603	3.60804
75	2098	195.12	#REF!	2.3457	1.9572	0.1554	0.235		1.07668	1.31843	0.0478523	1.07668	8.68976	-0.0553773	1.31843	1.61072	-0.0427059	0.0478523	0.0580272	0.000468996	1.97119	2.08357	194.36	0.29	2.2806	2.1042	0.1617	0.49	1.0468	1.35834	0.0465242	1.0468	8.49903	-0.06134	1.35834	1.65839	-0.0389508	0.0465242	0.0559608	0.00257937	2.11533	2.30762	1.52934	1.69379	0.16445	4.43029
80	2103	195.4	#REF!	2.2428	1.9866	0.1554	0.215		1.02945	1.30439	0.0457531	1.02945	8.59432	-0.0954399	1.30439	1.58913	-0.0215879	0.0457531	0.056011	-0.00201625	1.93192	2.09287	194.67	0.31	2.0349	2.2764	0.1659	0.485	0.934019	1.36358	0.041512	0.934019	8.33286	-0.166176	1.36358	1.65675	-0.0016461	0.041512	0.0514045	-0.00455631	2.08412	2.22175	1.53617	1.63076	0.0945933	4.90326
85	2108	195.85	#REF!	2.3058	1.9887	0.1575	0.25		1.05836	1.32063	0.0470383	1.05836	8.54016	-0.0541682	1.32063	1.60155	0.0124168	0.0470383	0.0569398	0.000928774	1.97484	2.38402	195.13	0.46	2.1903	2.1693	0.1638	0.535	1.00535	1.36096	0.0446821	1.00535	8.25952	-0.0733359	1.36096	1.65383	-0.00291599	0.0446821	0.0537692	0.00236471	2.12453	2.51064	1.74987	1.84281	0.0929417	5.36797
90	2113	196.25	#REF!	2.4108	1.9635	0.1575	0.23		1.10656	1.33678	0.0491803	1.10656	8.54119	0.00103883	1.33678	1.61989	0.018344	0.0491803	0.0592459	0.00230619	1.99996	2.42165	195.6	0.47	2.1966	2.226	0.168	0.52	1.00824	1.38405	0.0448106	1.00824	8.19857	-0.0609509	1.38405	1.67641	0.022574	0.0448106	0.0543158	0.000546546	2.14645	2.57862	1.77749	1.89271	0.115221	5.94407
95	2118	196.74	#REF!	2.478	1.9215	0.1575	0.19		1.1374	1.33728	0.0505512	1.1374	8.57294	0.0317492	1.33728	1.62364	0.00374679	0.0505512	0.0610245	0.00177856	1.99374	2.52101	196.1	0.5	2.2617	2.184	0.1659	0.545	1.03812	1.38404	0.0461387	1.03812	8.17539	-0.0231799	1.38404	1.68039	0.00398006	0.0461387	0.0557404	0.00142466	2.16577	2.648	1.85042	1.94363	0.093205	6.4101
100	2123	197.15	#REF!	2.5074	1.9257	0.1575	0.22		1.1509	1.34608	0.051151	1.1509	8.61408	0.0411338	1.34608	1.6331	0.00946135	0.051151	0.0619387	0.000914168	2.02045	2.48196	196.55	0.45	2.4171	2.0895	0.1659	0.53	1.10945	1.3862	0.0493088	1.10945	8.22654	0.0511493	1.3862	1.68325	0.00286658	0.0493088	0.0591625	0.00342201	2.18505	2.69249	1.82176	1.97629	0.154526	7.18273
105	2128	197.58	#REF!	2.2869	2.0727	0.1617	0.135		1.04969	1.34792	0.0466528	1.04969	8.54868	-0.0654004	1.34792	1.63661	0.00351005	0.0466528	0.0576021	-0.0043366	1.95565	2.31942	196.91	0.36	2.3772	2.0601	0.1617	0.415	1.09113	1.36525	0.0484949	1.09113	8.25275	0.0262139	1.36525	1.66281	-0.0204408	0.0484949	0.0589534	-0.000209029	2.10588	2.47144	1.70245	1.81404	0.111586	7.74066
110	2133	197.75	#REF!	2.5788	1.8585	0.1554	0.195		1.18367	1.33804	0.0526075	1.18367	8.62573	0.0770477	1.33804	1.62735	-0.00926001	0.0526075	0.0627902	0.00518815	2.01083	2.25381	197.17	0.26	2.415	2.0895	0.1659	0.46	1.10849	1.38568	0.049266	1.10849	8.29292	0.0401708	1.38568	1.67963	0.0168196	0.049266	0.0596876	0.000734169	2.15477	2.47249	1.6543	1.81481	0.160513	8.54323
115	2138	198.17	#REF!	2.4822	1.9341	0.1575	0.26		1.13933	1.3431	0.0506369	1.13933	8.64846	0.0227346	1.3431	1.63077	0.00342405	0.0506369	0.0617367	-0.0010535	2.0302	2.4753	197.47	0.3	2.2638	2.1735	0.1659	0.535	1.03908	1.38056	0.0461815	1.03908	8.25849	-0.0344301	1.38056	1.67748	-0.0021507	0.0461815	0.0567329	-0.0029547	2.15804	2.41851	1.81687	1.77519	-0.0416858	8.3348
120	2143	198.39	#REF!	2.415	1.9425	0.1575	0.22		1.10849	1.32983	0.049266	1.10849	8.63741	-0.0110532	1.32983	1.61811	-0.0126667	0.049266	0.0601796	-0.00155711	1.9887	2.18342	197.63	0.16	2.163	2.2512	0.168	0.495	0.992817	1.38539	0.0441252	0.992817	8.18225	-0.0762404	1.38539	1.68193	0.00444981	0.0441252	0.0541543	-0.00257864	2.13242	2.21805	1.60263	1.62805	0.0254198	8.4619
125	2148	198.51	#REF!	2.2995	1.9593	0.1554	0.14		1.05547	1.30791	0.0469098	1.05547	8.57477	-0.0626369	1.30791	1.59396	-0.0241527	0.0469098	0.0575482	-0.00263146	1.91276	1.94334	197.8	0.17	2.121	2.1882	0.1638	0.385	0.973539	1.35116	0.0432684	0.973539	8.0966	-0.0856491	1.35116	1.64849	-0.0334434	0.0432684	0.0528416	-0.00131264	2.04036	2.08995	1.42641	1.53403	0.107613	8.99996
130	2153	198.74	#REF!	2.3016	1.9404	0.1554	0.19		1.05643	1.30124	0.0469526	1.05643	8.5212	-0.0535647	1.30124	1.58302	-0.0109371	0.0469526	0.0571258	-0.000422341	1.92671	2.09178	198.15	0.35	2.1525	2.1819	0.1638	0.475	0.987997	1.35648	0.043911	0.987997	8.0365	-0.0601034	1.35648	1.6479	-0.00058851	0.043911	0.0532522	0.000410555	2.08874	2.37846	1.53537	1.74579	0.210422	10.0521
135	2158	198.91	#REF!	2.3184	1.9509	0.1554	0.25		1.06415	1.30935	0.0472954	1.06415	8.48229	-0.0389196	1.30935	1.58919	0.00617257	0.0472954	0.0573939	0.00026806	1.96337	2.1009	198.39	0.24	2.0538	2.2596	0.1659	0.5	0.942694	1.36183	0.0418975	0.942694	7.93887	-0.0976263	1.36183	1.65314	0.00524047	0.0418975	0.0513113	-0.0019409	2.09131	2.23698	1.54206	1.64194	0.0998858	10.5515
140	2163	199.04	#REF!	2.4087	1.8774	0.1533	0.205		1.10559	1.30354	0.0491375	1.10559	8.48985	0.00756625	1.30354	1.58448	-0.00471533	0.0491375	0.0592834	0.00188951	1.95065	2.08539	198.68	0.29	2.2113	2.1525	0.1638	0.5	1.01499	1.35972	0.0451105	1.01499	7.92618	-0.0126961	1.35972	1.65195	-0.00118411	0.0451105	0.0541812	0.00286989	2.11159	2.39058	1.53068	1.75469	0.224012	11.6716
145	2168	199.4	#REF!	2.4654	1.8417	0.1533	0.175		1.13162	1.30387	0.0502942	1.13162	8.52246	0.0326121	1.30387	1.58397	-0.000508061	0.0502942	0.0607741	0.0014907	1.94687	2.34046	198.94	0.26	2.2008	2.1483	0.1638	0.465	1.01017	1.35555	0.0448963	1.01017	7.91031	-0.0158721	1.35555	1.64758	-0.00437782	0.0448963	0.0544743	0.00029313	2.09072	2.33076	1.7179	1.71078	-0.00712095	11.636
150	2173	199.67	#REF!	2.478	1.8648	0.1554	0.14		1.1374	1.31573	0.0505512	1.1374	8.55664	0.0341739	1.31573	1.59574	0.0117752	0.0505512	0.0612946	0.000520561	1.94804	2.26451	199.38	0.44	2.2953	2.1294	0.1638	0.515	1.05354	1.37152	0.0468241	1.05354	7.93986	0.029558	1.37152	1.66277	0.0151966	0.0468241	0.0564539	0.00197962	2.14347	2.6302	1.66215	1.93057	0.268417	12.978
		BAU 95%																					Biofuel 21 TWh
t	Year	Total Carbon Stock (dead wood, soil, trees, stumps and roots) ton C/ha	Bind/ 5y	Harvest timber (ton C/ha)	harvest pulp and paper (ton C/ha)	harvest vrak (ton C/ha)	Biofuel ton C/ha		sawn prod	paper prod	board prod	input sawn	Bound in sawn prod	Added to sawn pool	input paper	Bound in paper	Added to paper pool	input board	Bound in board	Added to board pool	1:1 subst	Change	Tot C forest	Bind/ 5y	Harvest timber (ton C/ha)	harvest pulp and paper (ton C/ha)	harvest vrak (ton C/ha)	Biofuel (ton C/ha)	sawn prod	paper prod	board prod	input sawn	Bound in sawn prod	Added to sawn pool	input paper	Bound in paper	Added to paper pool	input board pool	Bound in board	Added to board pool	1:1 subst	Change	Climate benefit BAU 95% ton CO2/ha	Climate benefit ton CO2/ha	Diff BAU 95% and ton CO2/ha/year	Kumulativ
0	2023	187.18											15			1.5			0.05				187.38										15			1.5			0.05							0
5	2028	187.12	-0.06	2.4843	1.6464	0.1428	0.135		1.14029	1.23429	0.0506797	1.14029	14.1986	-0.801448	1.23429	1.49945	-0.000549457	0.0506797	0.0595186	0.00951855	1.85157	0.999091	187.01	-0.37	2.4864	1.6359	0.1428	0.47	1.14126	1.23081	0.0507226	1.14126	14.1995	-0.800484	1.23081	1.49598	-0.00402496	0.0507226	0.0595614	0.00956139	1.98874	0.823794	0.733333	0.604665	-0.128668	-0.643339
10	2033	187.21	0.09	2.352	1.7094	0.1428	0.16		1.07957	1.22581	0.0479808	1.07957	13.4401	-0.758427	1.22581	1.49088	-0.00857063	0.0479808	0.0585023	-0.00101626	1.83296	1.15495	186.84	-0.17	2.3331	1.7199	0.1428	0.465	1.07089	1.22517	0.0475952	1.07089	13.4323	-0.767226	1.22517	1.48963	-0.00635002	0.0475952	0.0581243	-0.00143709	1.95754	1.01252	0.847734	0.743191	-0.104542	-1.16605
15	2038	187.3	0.09	2.1924	1.6863	0.1386	0.12		1.00631	1.17793	0.044725	1.00631	12.7066	-0.733505	1.17793	1.44148	-0.0493951	0.044725	0.0550668	-0.00343549	1.73767	1.04133	186.75	-0.09	2.1567	1.6737	0.1365	0.415	0.989925	1.1644	0.0439967	0.989925	12.6834	-0.748877	1.1644	1.42773	-0.0618965	0.0439967	0.0542717	-0.0038526	1.8404	0.935772	0.764336	0.686857	-0.0774799	-1.55345
20	2043	187.56	0.26	2.0055	1.8837	0.1449	0.135		0.920525	1.20715	0.0409122	0.920525	11.9823	-0.72434	1.20715	1.46197	0.0204896	0.0409122	0.0506467	-0.00442007	1.75102	1.30275	186.95	0.2	2.0307	1.8249	0.1428	0.44	0.932091	1.19098	0.0414263	0.932091	11.9736	-0.709769	1.19098	1.44337	0.0156441	0.0414263	0.0510203	-0.00325145	1.86413	1.36675	0.956219	1.0032	0.0469762	-1.31857
25	2048	188.29	0.73	2.0706	1.9047	0.147	0.155		0.950405	1.23108	0.0422402	0.950405	11.3816	-0.600694	1.23108	1.48953	0.0275516	0.0422402	0.0511934	0.000546674	1.79647	1.95387	187.56	0.61	2.0391	1.8921	0.1449	0.43	0.935947	1.21858	0.0415976	0.935947	11.3596	-0.614034	1.21858	1.47373	0.0303595	0.0415976	0.0506168	-0.000403421	1.89256	1.91848	1.43414	1.40817	-0.0259738	-1.44844
30	2053	189.11	0.82	2.1903	1.8879	0.1491	0.105		1.00535	1.25403	0.0446821	1.00535	10.9136	-0.467992	1.25403	1.51734	0.027813	0.0446821	0.0537319	0.00253852	1.81957	2.20193	188.33	0.77	2.1399	1.8774	0.147	0.435	0.982214	1.23769	0.043654	0.982214	10.8713	-0.488281	1.23769	1.49821	0.0244769	0.043654	0.0526018	0.001985	1.93171	2.23989	1.61621	1.64408	0.0278639	-1.30912
35	2058	189.96	0.85	2.0748	2.0055	0.1533	0.145		0.952333	1.27042	0.0423259	0.952333	10.4532	-0.460425	1.27042	1.53865	0.0213072	0.0423259	0.0518245	-0.00190745	1.83901	2.24799	189.15	0.82	2.0475	2.0055	0.1512	0.42	0.939802	1.26373	0.041769	0.939802	10.4038	-0.467485	1.26373	1.52858	0.0303669	0.041769	0.0510678	-0.00153406	1.94216	2.32351	1.65002	1.70546	0.0554359	-1.03194
40	2063	190.86	0.9	2.2008	1.9635	0.1533	0.15		1.01017	1.28533	0.0448963	1.01017	10.1102	-0.34299	1.28533	1.55732	0.0186766	0.0448963	0.0540577	0.00223321	1.87639	2.45431	190.01	0.86	2.1	2.0286	0.1554	0.425	0.9639	1.28537	0.04284	0.9639	10.021	-0.382872	1.28537	1.55558	0.0270087	0.04284	0.0518676	0.000799814	1.97778	2.48272	1.80147	1.82231	0.020849	-0.927694
45	2068	191.75	0.89	2.163	2.0685	0.1575	0.19		0.992817	1.31596	0.0441252	0.992817	9.79424	-0.31594	1.31596	1.59126	0.0339406	0.0441252	0.0536813	-0.000376341	1.92318	2.5308	190.8	0.79	2.1693	2.0265	0.1554	0.435	0.995709	1.30155	0.0442537	0.995709	9.71947	-0.3015	1.30155	1.57654	0.020955	0.0442537	0.0534227	0.00155511	2.0102	2.52121	1.85761	1.85057	-0.00703949	-0.962892
50	2073	192.59	0.84	2.0727	2.2176	0.1638	0.155		0.951369	1.3505	0.0422831	0.951369	9.47775	-0.316489	1.3505	1.6318	0.0405344	0.0422831	0.0517727	-0.00190865	1.93582	2.49796	191.61	0.81	2.0769	2.1525	0.1596	0.47	0.953297	1.32679	0.0423688	0.953297	9.41459	-0.304883	1.32679	1.60549	0.0289464	0.0423688	0.0518126	-0.00161005	2.04078	2.57323	1.8335	1.88875	0.0552519	-0.686632
55	2078	193.45	0.86	2.1126	2.2638	0.168	0.16		0.969683	1.37783	0.043097	0.969683	9.22054	-0.257206	1.37783	1.66629	0.034497	0.043097	0.0522492	0.000476555	1.97585	2.61362	192.39	0.78	2.0517	2.2197	0.1638	0.44	0.94173	1.34615	0.0418547	0.94173	9.13761	-0.276983	1.34615	1.62997	0.024479	0.0418547	0.0510139	-0.0007987	2.04758	2.57428	1.91839	1.88952	-0.0288713	-0.830989
60	2083	194.16	0.71	2.0223	2.3772	0.1701	0.24		0.928236	1.3988	0.0412549	0.928236	8.95519	-0.265358	1.3988	1.69336	0.0270668	0.0412549	0.0504914	-0.00175788	2.02003	2.48998	193.06	0.67	1.9866	2.352	0.168	0.57	0.911849	1.38048	0.0405266	0.911849	8.8666	-0.271008	1.38048	1.66862	0.0386518	0.0405266	0.0495447	-0.00146923	2.13217	2.56835	1.82765	1.88517	0.057519	-0.543394
65	2088	194.58	0.42	2.1945	2.247	0.168	0.275		1.00728	1.39151	0.0447678	1.00728	8.80322	-0.151968	1.39151	1.69086	-0.00250223	0.0447678	0.0536935	0.00320213	2.05149	2.32022	193.45	0.39	2.0916	2.2533	0.1659	0.55	0.960044	1.3687	0.0426686	0.960044	8.67887	-0.187732	1.3687	1.66367	-0.00494826	0.0426686	0.051427	0.00188227	2.12554	2.32474	1.70304	1.70636	0.00331527	-0.526817
70	2093	194.91	0.33	2.3562	2.0454	0.1617	0.285		1.0815	1.35452	0.0480665	1.0815	8.74514	-0.0580757	1.35452	1.65343	-0.0374338	0.0480665	0.0575582	0.00386474	2.03629	2.27464	193.74	0.29	2.2659	2.0286	0.1575	0.505	1.04005	1.32601	0.0462244	1.04005	8.59544	-0.0834261	1.32601	1.62011	-0.0435572	0.0462244	0.0553155	0.00388846	2.08194	2.24885	1.66959	1.65065	-0.0189344	-0.621489
75	2098	195.12	0.21	2.3457	1.9572	0.1554	0.235		1.07668	1.31843	0.0478523	1.07668	8.68976	-0.0553773	1.31843	1.61072	-0.0427059	0.0478523	0.0580272	0.000468996	1.97119	2.08357	194.11	0.37	2.2617	1.9845	0.1554	0.52	1.03812	1.30823	0.0461387	1.03812	8.52088	-0.0745545	1.30823	1.59462	-0.0254869	0.0461387	0.0559172	0.000601709	2.06707	2.33763	1.52934	1.71582	0.18648	0.310913
80	2103	195.4	0.28	2.2428	1.9866	0.1554	0.215		1.02945	1.30439	0.0457531	1.02945	8.59432	-0.0954399	1.30439	1.58913	-0.0215879	0.0457531	0.056011	-0.00201625	1.93192	2.09287	194.39	0.28	2.1966	1.9845	0.1533	0.47	1.00824	1.29228	0.0448106	1.00824	8.4261	-0.0947843	1.29228	1.57417	-0.020455	0.0448106	0.0546955	-0.00122167	2.01785	2.18139	1.53617	1.60114	0.06497	0.635763
85	2108	195.85	0.45	2.3058	1.9887	0.1575	0.25		1.05836	1.32063	0.0470383	1.05836	8.54016	-0.0541682	1.32063	1.60155	0.0124168	0.0470383	0.0569398	0.000928774	1.97484	2.38402	194.83	0.44	2.3184	1.9446	0.1554	0.505	1.06415	1.30696	0.0472954	1.06415	8.39949	-0.0266083	1.30696	1.58523	0.011063	0.0472954	0.0569642	0.00226876	2.06783	2.49455	1.74987	1.831	0.081132	1.04142
90	2113	196.25	0.4	2.4108	1.9635	0.1575	0.23		1.10656	1.33678	0.0491803	1.10656	8.54119	0.00103883	1.33678	1.61989	0.018344	0.0491803	0.0592459	0.00230619	1.99996	2.42165	195.29	0.46	2.352	1.9383	0.1554	0.48	1.07957	1.31279	0.0479808	1.07957	8.39175	-0.00774151	1.31279	1.59303	0.00779369	0.0479808	0.0580508	0.0010865	2.06879	2.52993	1.77749	1.85697	0.0794832	1.43884
95	2118	196.74	0.49	2.478	1.9215	0.1575	0.19		1.1374	1.33728	0.0505512	1.1374	8.57294	0.0317492	1.33728	1.62364	0.00374679	0.0505512	0.0610245	0.00177856	1.99374	2.52101	195.85	0.56	2.4675	1.8816	0.1554	0.49	1.13258	1.31955	0.050337	1.13258	8.43803	0.0462751	1.31955	1.60116	0.00812924	0.050337	0.060599	0.00254827	2.09769	2.71464	1.85042	1.99255	0.142123	2.14945
100	2123	197.15	0.41	2.5074	1.9257	0.1575	0.22		1.1509	1.34608	0.051151	1.1509	8.61408	0.0411338	1.34608	1.6331	0.00946135	0.051151	0.0619387	0.000914168	2.02045	2.48196	196.28	0.43	2.4318	1.9593	0.1575	0.515	1.1162	1.34032	0.0496087	1.1162	8.46192	0.0238985	1.34032	1.62337	0.0222166	0.0496087	0.0603212	-0.000277806	2.12671	2.60255	1.82176	1.91027	0.0885115	2.59201
105	2128	197.58	0.43	2.2869	2.0727	0.1617	0.135		1.04969	1.34792	0.0466528	1.04969	8.54868	-0.0654004	1.34792	1.63661	0.00351005	0.0466528	0.0576021	-0.0043366	1.95565	2.31942	196.62	0.34	2.2848	2.0097	0.1575	0.39	1.04872	1.32346	0.0466099	1.04872	8.41526	-0.0466681	1.32346	1.61044	-0.0129356	0.0466099	0.0572733	-0.00304791	2.03364	2.31099	1.70245	1.69627	-0.00618813	2.56107
110	2133	197.75	0.17	2.5788	1.8585	0.1554	0.195		1.18367	1.33804	0.0526075	1.18367	8.62573	0.0770477	1.33804	1.62735	-0.00926001	0.0526075	0.0627902	0.00518815	2.01083	2.25381	196.88	0.26	2.4822	1.911	0.1575	0.445	1.13933	1.33432	0.0506369	1.13933	8.46524	0.0499796	1.33432	1.61901	0.00857028	0.0506369	0.0607615	0.00348816	2.09819	2.42023	1.6543	1.77645	0.122154	3.17184
115	2138	198.17	0.42	2.4822	1.9341	0.1575	0.26		1.13933	1.3431	0.0506369	1.13933	8.64846	0.0227346	1.3431	1.63077	0.00342405	0.0506369	0.0617367	-0.0010535	2.0302	2.4753	197.27	0.39	2.3982	1.9572	0.1575	0.47	1.10077	1.3313	0.0489233	1.10077	8.47019	0.00495381	1.3313	1.6175	-0.00150897	0.0489233	0.0596645	-0.00109697	2.09282	2.48517	1.81687	1.82411	0.00724073	3.20804
120	2143	198.39	0.22	2.415	1.9425	0.1575	0.22		1.10849	1.32983	0.049266	1.10849	8.63741	-0.0110532	1.32983	1.61811	-0.0126667	0.049266	0.0601796	-0.00155711	1.9887	2.18342	197.53	0.26	2.3247	1.9677	0.1554	0.46	1.06704	1.31728	0.0474239	1.06704	8.44077	-0.029424	1.31728	1.60321	-0.0142843	0.0474239	0.0579712	-0.00169332	2.06128	2.27587	1.60263	1.67049	0.0678594	3.54734
125	2148	198.51	0.12	2.2995	1.9593	0.1554	0.14		1.05547	1.30791	0.0469098	1.05547	8.57477	-0.0626369	1.30791	1.59396	-0.0241527	0.0469098	0.0575482	-0.00263146	1.91276	1.94334	197.64	0.11	2.2743	1.9635	0.1554	0.41	1.0439	1.30333	0.0463957	1.0439	8.39202	-0.0487486	1.30333	1.58674	-0.0164691	0.0463957	0.0566437	-0.0013275	2.01734	2.0608	1.42641	1.51263	0.0862125	3.9784
130	2153	198.74	0.23	2.3016	1.9404	0.1554	0.19		1.05643	1.30124	0.0469526	1.05643	8.5212	-0.0535647	1.30124	1.58302	-0.0109371	0.0469526	0.0571258	-0.000422341	1.92671	2.09178	197.83	0.19	2.2974	1.9026	0.1533	0.44	1.05451	1.28585	0.046867	1.05451	8.36018	-0.0318353	1.28585	1.56635	-0.0203939	0.046867	0.0568802	0.000236569	2.01319	2.15119	1.53537	1.57898	0.0436066	4.19644
135	2158	198.91	0.17	2.3184	1.9509	0.1554	0.25		1.06415	1.30935	0.0472954	1.06415	8.48229	-0.0389196	1.30935	1.58919	0.00617257	0.0472954	0.0573939	0.00026806	1.96337	2.1009	198.12	0.29	2.2932	1.953	0.1554	0.43	1.05258	1.30397	0.0467813	1.05258	8.33054	-0.029642	1.30397	1.58087	0.0145178	0.0467813	0.0568364	-4.38601e-05	2.02927	2.3041	1.54206	1.69121	0.149155	4.94221
140	2163	199.04	0.13	2.4087	1.8774	0.1533	0.205		1.10559	1.30354	0.0491375	1.10559	8.48985	0.00756625	1.30354	1.58448	-0.00471533	0.0491375	0.0592834	0.00188951	1.95065	2.08539	198.29	0.17	2.2722	1.9404	0.1533	0.525	1.04294	1.29404	0.0463529	1.04294	8.2951	-0.0354439	1.29404	1.5735	-0.00736658	0.0463529	0.0564002	-0.000436153	2.05418	2.18093	1.53068	1.6008	0.0701285	5.29286
145	2168	199.4	0.36	2.4654	1.8417	0.1533	0.175		1.13162	1.30387	0.0502942	1.13162	8.52246	0.0326121	1.30387	1.58397	-0.000508061	0.0502942	0.0607741	0.0014907	1.94687	2.34046	198.57	0.28	2.436	1.8249	0.1512	0.415	1.11812	1.29028	0.0496944	1.11812	8.33942	0.0443285	1.29028	1.56844	-0.00506124	0.0496944	0.0596646	0.00326442	2.02738	2.34991	1.7179	1.72484	0.006937	5.32754
150	2173	199.67	0.27	2.478	1.8648	0.1554	0.14		1.1374	1.31573	0.0505512	1.1374	8.55664	0.0341739	1.31573	1.59574	0.0117752	0.0505512	0.0612946	0.000520561	1.94804	2.26451	198.91	0.34	2.4402	1.8459	0.1533	0.44	1.12005	1.29929	0.0497801	1.12005	8.37994	0.040518	1.29929	1.57655	0.00811429	0.0497801	0.0603274	0.000662753	2.04935	2.43864	1.66215	1.78996	0.127811	5.9666

## Sheet: 1.2 skytt 95%
																						PARAMETERS USED									Halftime
																						qpap	0.346574	loss rate for paper (from half live)							35
																						qsawn	0.0198042	loss rate for boards (from half live)							2
																						qboard	0.0277259	loss rate för sawn wood (from halv life)							25
																						SFtot	0.65	total substitution level
																						p	0.459	Proportion of harvested C in timber that ends up in sawn wood products
																						pboard	0.0204	Proportion of harvested C in timber that ends up in boards
																						ppaperboard	0.14	proportion of harvested C in timber that ends up in paper board
																						paperpulp	0.38	proportion of harvested C in pulpwood that ends up in paper
																						papertimb	0.105	proportion of harvested C in timber that ends up in paper
																						k	0.21	m3 to ton C
	TOTAL CARBON ton
		BAU 95%																				75%
t	Year	Total Carbon Stock (dead wood, soil, trees, stumps and roots) ton C/ha	Bind/ 5y	Harvest timber (ton C/ha)	harvest pulp and paper (ton C/ha)	harvest vrak (ton C/ha)	Biofuel	sawn prod	paper prod	board prod	input sawn	Bound in sawn prod	Added to sawn pool	input paper	Bound in paper	Added to paper pool	input board	Bound in board	Added to board pool	Subst	Change	Tot C forest	Bind/ 5y	Harvest timber (ton C/ha)	harvest pulp and paper (ton C/ha)	harvest vrak (ton C/ha)	biofuel	sawn prod	paper prod	board prod	input sawn	Bound in sawn prod	Added to sawn pool	input paper	Bound in paper	Added to paper pool	input board pool	Bound in board	Added to board pool	Subst	Change	Climate benefit BAU 95% ton CO2/ha	Climate benefit ton CO2/ha	Diff BAU 95% and ton CO2/ha/year	Kumulativ
0	2023	187.18		2.4255								15			1.5			0.05				187.23										15			1.5			0.05				0	0	0	0
5	2028	187.12	-0.06	2.4843	1.6464	0.1428	0.135	1.14029	1.23429	0.0506797	1.14029	14.7261	-0.273851	1.23429	1.49945	-0.000549457	0.0506797	0.0595186	0.00951855	2.86552	2.54064	188.56	1.33	1.9131	1.3965	0.1176	0.11	0.878113	0.99938	0.0390272	0.878113	14.464	-0.536032	0.99938	1.26454	-0.235455	0.0390272	0.0478661	-0.00213393	2.29918	2.85556	1.86483	2.09598	0.231148	1.15574
10	2033	187.21	0.09	2.352	1.7094	0.1428	0.16	1.07957	1.22581	0.0479808	1.07957	14.4174	-0.308759	1.22581	1.49088	-0.00857063	0.0479808	0.0585023	-0.00101626	2.83673	2.60838	190.28	1.72	1.9992	1.323	0.1155	0.115	0.917633	0.992544	0.0407837	0.917633	14.018	-0.445977	0.992544	1.21609	-0.0484585	0.0407837	0.0492453	0.00137921	2.30925	3.5362	1.91455	2.59557	0.681016	4.56082
15	2038	187.3	0.09	2.1924	1.6863	0.1386	0.12	1.00631	1.17793	0.044725	1.00631	14.0645	-0.352907	1.17793	1.44148	-0.0493951	0.044725	0.0550668	-0.00343549	2.68925	2.37351	192.2	1.92	1.9215	1.3062	0.1134	0.09	0.881969	0.967123	0.0391986	0.881969	13.5784	-0.439596	0.967123	1.1821	-0.0339868	0.0391986	0.047904	-0.00134127	2.23021	3.67529	1.74215	2.69766	0.955509	9.33837
20	2043	187.56	0.26	2.0055	1.8837	0.1449	0.135	0.920525	1.20715	0.0409122	0.920525	13.6591	-0.405423	1.20715	1.46197	0.0204896	0.0409122	0.0506467	-0.00442007	2.70992	2.58056	194.5	2.3	1.8732	1.4238	0.1176	0.125	0.859799	0.999978	0.0382133	0.859799	13.1581	-0.420322	0.999978	1.20895	0.0268464	0.0382133	0.0466816	-0.00122242	2.30074	4.20604	1.89413	3.08723	1.1931	15.3039
25	2048	188.29	0.73	2.0706	1.9047	0.147	0.155	0.950405	1.23108	0.0422402	0.950405	13.3217	-0.337321	1.23108	1.48953	0.0275516	0.0422402	0.0511934	0.000546674	2.78025	3.20102	196.9	2.4	1.8438	1.5372	0.1218	0.11	0.846304	1.03587	0.0376135	0.846304	12.7639	-0.394191	1.03587	1.24958	0.0406348	0.0376135	0.0458657	-0.000815856	2.34832	4.39395	2.34955	3.22516	0.875607	19.6819
30	2053	189.11	0.82	2.1903	1.8879	0.1491	0.105	1.00535	1.25403	0.0446821	1.00535	13.0712	-0.250577	1.25403	1.51734	0.027813	0.0446821	0.0537319	0.00253852	2.816	3.41577	199.47	2.57	2.0391	1.428	0.1218	0.12	0.935947	1.04222	0.0415976	0.935947	12.4965	-0.267385	1.04222	1.26312	0.0135358	0.0415976	0.0497056	0.0038399	2.41079	4.73078	2.50717	3.47239	0.965214	24.508
35	2058	189.96	0.85	2.0748	2.0055	0.1533	0.145	0.952333	1.27042	0.0423259	0.952333	12.7912	-0.279968	1.27042	1.53865	0.0213072	0.0423259	0.0518245	-0.00190745	2.84609	3.43552	202.19	2.72	1.9551	1.5666	0.126	0.145	0.897391	1.07431	0.039884	0.897391	12.2158	-0.280733	1.07431	1.2976	0.0344808	0.039884	0.0486708	-0.0010348	2.46525	4.93797	2.52167	3.62447	1.1028	30.022
40	2063	190.86	0.9	2.2008	1.9635	0.1533	0.15	1.01017	1.28533	0.0448963	1.01017	12.5955	-0.19574	1.28533	1.55732	0.0186766	0.0448963	0.0540577	0.00223321	2.90394	3.62911	204.82	2.63	1.8291	1.638	0.1281	0.125	0.839557	1.07057	0.0373136	0.839557	11.9037	-0.312101	1.07057	1.29995	0.0023574	0.0373136	0.0459175	-0.00275333	2.41813	4.73563	2.66377	3.47596	0.812188	34.0829
45	2068	191.75	0.89	2.163	2.0685	0.1575	0.19	0.992817	1.31596	0.0441252	0.992817	12.4008	-0.194636	1.31596	1.59126	0.0339406	0.0441252	0.0536813	-0.000376341	2.97635	3.70528	207.44	2.62	1.8123	1.6737	0.1302	0.145	0.831846	1.08002	0.0369709	0.831846	11.6133	-0.290388	1.08002	1.30982	0.00986673	0.0369709	0.0450881	-0.000829444	2.44478	4.78343	2.71967	3.51104	0.791363	38.0397
50	2073	192.59	0.84	2.0727	2.2176	0.1638	0.155	0.951369	1.3505	0.0422831	0.951369	12.1831	-0.217734	1.3505	1.6318	0.0405344	0.0422831	0.0517727	-0.00190865	2.99592	3.65681	209.96	2.52	1.848	1.6023	0.126	0.175	0.848232	1.06163	0.0376992	0.848232	11.3666	-0.246625	1.06163	1.29318	-0.0166413	0.0376992	0.0456697	0.000581654	2.43834	4.69566	2.6841	3.44661	0.762519	41.8523
55	2078	193.45	0.86	2.1126	2.2638	0.168	0.16	0.969683	1.37783	0.043097	0.969683	12.0042	-0.178893	1.37783	1.66629	0.034497	0.043097	0.0522492	0.000476555	3.05786	3.77394	212.44	2.48	1.9782	1.5288	0.126	0.115	0.907994	1.0656	0.0403553	0.907994	11.203	-0.163612	1.0656	1.29421	0.00102721	0.0403553	0.0484286	0.0027589	2.4362	4.75637	2.77007	3.49118	0.721106	45.4578
60	2083	194.16	0.71	2.0223	2.3772	0.1701	0.24	0.928236	1.3988	0.0412549	0.928236	11.8007	-0.203475	1.3988	1.69336	0.0270668	0.0412549	0.0504914	-0.00175788	3.12624	3.65807	214.79	2.35	1.9992	1.4007	0.1197	0.125	0.917633	1.02207	0.0407837	0.917633	11.0645	-0.138549	1.02207	1.25086	-0.0433514	0.0407837	0.0493447	0.00091611	2.36899	4.53801	2.68503	3.3309	0.645871	48.6872
65	2088	194.58	0.42	2.1945	2.247	0.168	0.275	1.00728	1.39151	0.0447678	1.00728	11.6955	-0.105253	1.39151	1.69086	-0.00250223	0.0447678	0.0536935	0.00320213	3.17492	3.49037	217.31	2.52	1.9845	1.449	0.1218	0.165	0.910885	1.03682	0.0404838	0.910885	10.9323	-0.132234	1.03682	1.25794	0.00708898	0.0404838	0.0492068	-0.000137933	2.41819	4.81291	2.56193	3.53268	0.970744	53.5409
70	2093	194.91	0.33	2.3562	2.0454	0.1617	0.285	1.0815	1.35452	0.0480665	1.0815	11.6744	-0.0211095	1.35452	1.65343	-0.0374338	0.0480665	0.0575582	0.00386474	3.15139	3.42672	219.68	2.37	1.953	1.4511	0.1197	0.14	0.896427	1.0299	0.0398412	0.896427	10.798	-0.134226	1.0299	1.25228	-0.00566633	0.0398412	0.0485398	-0.000666983	2.38147	4.61091	2.51521	3.38441	0.869199	57.8869
75	2098	195.12	0.21	2.3457	1.9572	0.1554	0.235	1.07668	1.31843	0.0478523	1.07668	11.6504	-0.0239389	1.31843	1.61072	-0.0427059	0.0478523	0.0580272	0.000468996	3.05065	3.19447	222.01	2.33	1.9593	1.428	0.1197	0.15	0.899319	1.02267	0.0399697	0.899319	10.6793	-0.11868	1.02267	1.24404	-0.00823618	0.0399697	0.0485504	1.06129e-05	2.37705	4.58014	2.34474	3.36183	1.01709	62.9723
80	2103	195.4	0.28	2.2428	1.9866	0.1554	0.215	1.02945	1.30439	0.0457531	1.02945	11.5815	-0.0689131	1.30439	1.58913	-0.0215879	0.0457531	0.056011	-0.00201625	2.98987	3.17735	224.29	2.28	2.0454	1.3083	0.1155	0.13	0.938839	0.998277	0.0417262	0.938839	10.6114	-0.0679713	0.998277	1.21819	-0.0258475	0.0417262	0.0503087	0.00175832	2.33948	4.52742	2.33218	3.32313	0.990949	67.9271
85	2108	195.85	0.45	2.3058	1.9887	0.1575	0.25	1.05836	1.32063	0.0470383	1.05836	11.548	-0.0334992	1.32063	1.60155	0.0124168	0.0470383	0.0569398	0.000928774	3.0563	3.48615	226.57	2.28	1.911	1.4301	0.1197	0.21	0.877149	1.01163	0.0389844	0.877149	10.4881	-0.123253	1.01163	1.22698	0.00878677	0.0389844	0.0478778	-0.00243093	2.38602	4.54912	2.55883	3.33906	0.780225	71.8282
90	2113	196.25	0.4	2.4108	1.9635	0.1575	0.23	1.10656	1.33678	0.0491803	1.10656	11.5659	0.0178539	1.33678	1.61989	0.018344	0.0491803	0.0592459	0.00230619	3.09517	3.53367	228.53	1.96	2.0097	1.2558	0.1113	0.22	0.922452	0.96958	0.0409979	0.922452	10.4218	-0.0663297	0.96958	1.18648	-0.0404992	0.0409979	0.0494616	0.00158375	2.33792	4.19267	2.59372	3.07742	0.483707	74.2467
95	2118	196.74	0.49	2.478	1.9215	0.1575	0.19	1.1374	1.33728	0.0505512	1.1374	11.6129	0.0470155	1.33728	1.62364	0.00374679	0.0505512	0.0610245	0.00177856	3.08555	3.62809	230.46	1.93	1.9047	1.3209	0.1134	0.235	0.874257	0.968593	0.0388559	0.874257	10.3135	-0.108271	0.968593	1.17834	-0.00814632	0.0388559	0.0475995	-0.00186203	2.3231	4.13482	2.66302	3.03496	0.371939	76.1064
100	2123	197.15	0.41	2.5074	1.9257	0.1575	0.22	1.1509	1.34608	0.051151	1.1509	11.6689	0.0560777	1.34608	1.6331	0.00946135	0.051151	0.0619387	0.000914168	3.12689	3.60334	232.36	1.9	1.9719	1.1928	0.1071	0.215	0.905102	0.936379	0.0402268	0.905102	10.2463	-0.0672191	0.936379	1.14468	-0.0336541	0.0402268	0.0486412	0.00104172	2.26642	4.06659	2.64485	2.98488	0.340022	77.8066
105	2128	197.58	0.43	2.2869	2.0727	0.1617	0.135	1.04969	1.34792	0.0466528	1.04969	11.6185	-0.0504186	1.34792	1.63661	0.00351005	0.0466528	0.0576021	-0.0043366	3.02659	3.40535	234.26	1.9	1.5561	1.6632	0.1239	0.09	0.71425	1.01326	0.0317444	0.71425	9.99457	-0.251734	1.01326	1.21561	0.0709317	0.0317444	0.0403431	-0.00829817	2.23158	3.94248	2.49953	2.89378	0.394253	79.7778
110	2133	197.75	0.17	2.5788	1.8585	0.1554	0.195	1.18367	1.33804	0.0526075	1.18367	11.7068	0.0883168	1.33804	1.62735	-0.00926001	0.0526075	0.0627902	0.00518815	3.11201	3.36625	236.14	1.88	1.6086	1.5855	0.1197	0.04	0.738347	0.996597	0.0328154	0.738347	9.79067	-0.203904	0.996597	1.21149	-0.00412442	0.0328154	0.0399472	-0.000395923	2.17997	3.85155	2.47083	2.82703	0.356207	81.5589
115	2138	198.17	0.42	2.4822	1.9341	0.1575	0.26	1.13933	1.3431	0.0506369	1.13933	11.7425	0.0356512	1.3431	1.63077	0.00342405	0.0506369	0.0617367	-0.0010535	3.14197	3.59999	237.97	1.83	1.7598	1.3944	0.1134	0.05	0.807748	0.961023	0.0358999	0.807748	9.67539	-0.11528	0.961023	1.17519	-0.0363031	0.0358999	0.0429616	0.00301449	2.15644	3.83787	2.64239	2.817	0.174604	82.4319
120	2143	198.39	0.22	2.415	1.9425	0.1575	0.22	1.10849	1.32983	0.049266	1.10849	11.7439	0.00144533	1.32983	1.61811	-0.0126667	0.049266	0.0601796	-0.00155711	3.07775	3.28497	239.82	1.85	2.1504	1.0374	0.1029	0.05	0.987034	0.92106	0.0438682	0.987034	9.75026	0.0748736	0.92106	1.12881	-0.0463805	0.0438682	0.0514628	0.00850113	2.17145	4.05845	2.41117	2.9789	0.567733	85.2705
125	2148	198.51	0.12	2.2995	1.9593	0.1554	0.14	1.05547	1.30791	0.0469098	1.05547	11.6922	-0.0517054	1.30791	1.59396	-0.0241527	0.0469098	0.0575482	-0.00263146	2.96023	3.00174	241.93	2.11	2.1882	0.9282	0.0987	0.05	1.00438	0.888825	0.0446393	1.00438	9.83543	0.085165	0.888825	1.08837	-0.040434	0.0446393	0.0537367	0.00227392	2.12231	4.27932	2.20328	3.14102	0.937743	89.9592
130	2153	198.74	0.23	2.3016	1.9404	0.1554	0.19	1.05643	1.30124	0.0469526	1.05643	11.6464	-0.0458669	1.30124	1.58302	-0.0109371	0.0469526	0.0571258	-0.000422341	2.98181	3.15458	244.14	2.21	2.2512	0.9555	0.1008	0.135	1.0333	0.914634	0.0459245	1.0333	9.94148	0.106053	0.914634	1.10703	0.0186612	0.0459245	0.0554239	0.00168718	2.23762	4.57403	2.31546	3.35734	1.04187	95.1686
135	2158	198.91	0.17	2.3184	1.9509	0.1554	0.25	1.06415	1.30935	0.0472954	1.06415	11.6125	-0.0338316	1.30935	1.58919	0.00617257	0.0472954	0.0573939	0.00026806	3.03855	3.18116	245.96	1.82	2.2176	0.903	0.0987	0.11	1.01788	0.886452	0.045239	1.01788	10.0221	0.0806323	0.886452	1.08215	-0.0248831	0.045239	0.0550367	-0.000387187	2.16405	4.03941	2.33497	2.96492	0.62995	98.3184
140	2163	199.04	0.13	2.4087	1.8774	0.1533	0.205	1.10559	1.30354	0.0491375	1.10559	11.6233	0.0108056	1.30354	1.58448	-0.00471533	0.0491375	0.0592834	0.00188951	3.01886	3.15684	247.94	1.98	2.2302	0.8568	0.0966	0.095	1.02366	0.871983	0.0454961	1.02366	10.1009	0.078814	0.871983	1.06328	-0.0188678	0.0454961	0.0552253	0.000188594	2.13109	4.17122	2.31712	3.06168	0.744559	102.041
145	2168	199.4	0.36	2.4654	1.8417	0.1533	0.175	1.13162	1.30387	0.0502942	1.13162	11.6592	0.0358122	1.30387	1.58397	-0.000508061	0.0502942	0.0607741	0.0014907	3.01301	3.4098	249.91	1.97	2.1231	0.9135	0.0966	0.105	0.974503	0.867289	0.0433112	0.974503	10.1231	0.0222248	0.867289	1.05525	-0.00802888	0.0433112	0.0530738	-0.0021515	2.10483	4.08687	2.5028	2.99977	0.496969	104.526
150	2173	199.67	0.27	2.478	1.8648	0.1554	0.14	1.1374	1.31573	0.0505512	1.1374	11.6974	0.0382194	1.31573	1.59574	0.0117752	0.0505512	0.0612946	0.000520561	3.01483	3.33535	251.97	2.06	2.1336	0.903	0.0966	0.21	0.979322	0.865872	0.0435254	0.979322	10.1481	0.024949	0.865872	1.05242	-0.00283682	0.0435254	0.0529076	-0.000166135	2.17308	4.25503	2.44814	3.12319	0.675046	107.901
		BAU 95%																				rotation +30 years
t	Year	Total Carbon Stock (dead wood, soil, trees, stumps and roots) ton C/ha	Bind/ 5y	Harvest timber (ton C/ha)	harvest pulp and paper (ton C/ha)	harvest vrak (ton C/ha)		sawn prod	paper prod	board prod	input sawn	Bound in sawn prod	Added to sawn pool	input paper	Bound in paper	Added to paper pool	input board	Bound in board	Added to board pool	1:1 subst	Change	Tot C forest	Bind/ 5y	Harvest timber (ton C/ha)	harvest pulp and paper (ton C/ha)	harvest vrak (ton C/ha)	biofuel	sawn prod	paper prod	board prod	input sawn	Bound in sawn prod	Added to sawn pool	input paper	Bound in paper	Added to paper pool	input board pool	Bound in board	Added to board pool	1:1 subst	Change	Climate benefit BAU 95% ton CO2/ha	Climate benefit ton CO2/ha	Diff BAU 95% and ton CO2/ha/year	Kumulativ	Cum BAU CO2/ha	Cum 30+ CO2/ha
0	2023	187.18										15			1.5			0.05				187.28										15			1.5			0.05							0	0	0
5	2028	187.12	-0.06	2.4843	1.6464	0.1428	0.135	1.14029	1.23429	0.0506797	1.14029	14.7261	-0.273851	1.23429	1.49945	-0.000549457	0.0506797	0.0595186	0.00951855	2.86552	2.54064	189.35	2.07	1.4238	1.2621	0.0987	0.11	0.653524	0.828429	0.0290455	0.653524	14.2394	-0.760621	0.828429	1.09359	-0.406406	0.0290455	0.0378844	-0.0121156	1.88149	2.77235	1.86483	2.0349	0.170071	0.850357	9.32416	10.1745
10	2033	187.21	0.09	2.352	1.7094	0.1428	0.16	1.07957	1.22581	0.0479808	1.07957	14.4174	-0.308759	1.22581	1.49088	-0.00857063	0.0479808	0.0585023	-0.00101626	2.83673	2.60838	191.94	2.59	1.092	1.134	0.084	0.065	0.501228	0.69846	0.0222768	0.501228	13.3982	-0.841208	0.69846	0.891782	-0.201812	0.0222768	0.0289739	-0.00891048	1.54375	3.08182	1.91455	2.26206	0.347501	2.58786	18.8969	21.4848
15	2038	187.3	0.09	2.1924	1.6863	0.1386	0.12	1.00631	1.17793	0.044725	1.00631	14.0645	-0.352907	1.17793	1.44148	-0.0493951	0.044725	0.0550668	-0.00343549	2.68925	2.37351	195.67	3.73	1.1718	0.9807	0.0777	0.055	0.537856	0.659757	0.0239047	0.537856	12.6729	-0.725274	0.659757	0.817403	-0.0743787	0.0239047	0.0290266	5.27541e-05	1.48538	4.41578	1.74215	3.24118	1.49903	10.083	27.6077	37.6907
20	2043	187.56	0.26	2.0055	1.8837	0.1449	0.135	0.920525	1.20715	0.0409122	0.920525	13.6591	-0.405423	1.20715	1.46197	0.0204896	0.0409122	0.0506467	-0.00442007	2.70992	2.58056	200.12	4.45	1.5246	1.2474	0.1008	0.115	0.699791	0.847539	0.0311018	0.699791	12.1779	-0.494963	0.847539	0.992037	0.174634	0.0311018	0.0362331	0.00720645	1.94207	6.07895	1.89413	4.46195	2.56782	22.9221	37.0784	60.0004
25	2048	188.29	0.73	2.0706	1.9047	0.147	0.155	0.950405	1.23108	0.0422402	0.950405	13.3217	-0.337321	1.23108	1.48953	0.0275516	0.0422402	0.0511934	0.000546674	2.78025	3.20102	204.15	4.03	1.3545	1.1991	0.0945	0.09	0.621716	0.787511	0.0276318	0.621716	11.6516	-0.526375	0.787511	0.962879	-0.0291574	0.0276318	0.034037	-0.00219611	1.77977	5.25204	2.34955	3.85499	1.50544	30.4493	48.8261	79.2754
30	2053	189.11	0.82	2.1903	1.8879	0.1491	0.105	1.00535	1.25403	0.0446821	1.00535	13.0712	-0.250577	1.25403	1.51734	0.027813	0.0446821	0.0537319	0.00253852	2.816	3.41577	208.64	4.49	1.281	1.2201	0.0924	0.07	0.587979	0.777483	0.0261324	0.587979	11.1411	-0.510487	0.777483	0.947698	-0.0151818	0.0261324	0.0321493	-0.00188762	1.73128	5.69372	2.50717	4.17919	1.67201	38.8094	61.362	100.171
35	2058	189.96	0.85	2.0748	2.0055	0.1533	0.145	0.952333	1.27042	0.0423259	0.952333	12.7912	-0.279968	1.27042	1.53865	0.0213072	0.0423259	0.0518245	-0.00190745	2.84609	3.43552	213.25	4.61	2.3163	1.3923	0.126	0.12	1.06318	1.09657	0.0472525	1.06318	11.1539	0.0128424	1.09657	1.2641	0.316401	0.0472525	0.0529358	0.0207864	2.57049	7.53052	2.52167	5.5274	3.00573	53.838	73.9704	127.808
40	2063	190.86	0.9	2.2008	1.9635	0.1533	0.15	1.01017	1.28533	0.0448963	1.01017	12.5955	-0.19574	1.28533	1.55732	0.0186766	0.0448963	0.0540577	0.00223321	2.90394	3.62911	216.24	2.99	2.2575	1.5225	0.1323	0.14	1.03619	1.13164	0.046053	1.03619	11.1386	-0.0153576	1.13164	1.3551	0.0910023	0.046053	0.0554108	0.00247504	2.634	5.70211	2.66377	4.18535	1.52159	61.4459	87.2892	148.735
45	2068	191.75	0.89	2.163	2.0685	0.1575	0.19	0.992817	1.31596	0.0441252	0.992817	12.4008	-0.194636	1.31596	1.59126	0.0339406	0.0441252	0.0536813	-0.000376341	2.97635	3.70528	218.63	2.39	2.3478	1.8249	0.1491	0.145	1.07764	1.26867	0.0478951	1.07764	11.1661	0.027538	1.26867	1.50822	0.153123	0.0478951	0.0576905	0.00227965	2.90342	5.47636	2.71967	4.01965	1.29997	67.9458	100.888	168.833
50	2073	192.59	0.84	2.0727	2.2176	0.1638	0.155	0.951369	1.3505	0.0422831	0.951369	12.1831	-0.217734	1.3505	1.6318	0.0405344	0.0422831	0.0517727	-0.00190865	2.99592	3.65681	220.12	1.49	2.4927	1.827	0.1533	0.145	1.14415	1.30497	0.0508511	1.14415	11.2575	0.0914509	1.30497	1.57159	0.063367	0.0508511	0.0610494	0.00335895	3.0017	4.64988	2.6841	3.41301	0.728914	71.5904	114.308	185.898
55	2078	193.45	0.86	2.1126	2.2638	0.168	0.16	0.969683	1.37783	0.043097	0.969683	12.0042	-0.178893	1.37783	1.66629	0.034497	0.043097	0.0522492	0.000476555	3.05786	3.77394	221.2	1.08	2.583	1.6338	0.1449	0.09	1.1856	1.25368	0.0526932	1.1856	11.3818	0.124277	1.25368	1.5315	-0.0400907	0.0526932	0.0634853	0.0024359	2.8936	4.06023	2.77007	2.98021	0.210134	72.6411	128.158	200.799
60	2083	194.16	0.71	2.0223	2.3772	0.1701	0.24	0.928236	1.3988	0.0412549	0.928236	11.8007	-0.203475	1.3988	1.69336	0.0270668	0.0412549	0.0504914	-0.00175788	3.12624	3.65807	222.27	1.07	2.5536	1.5876	0.1407	0.14	1.1721	1.22892	0.0520934	1.1721	11.4809	0.099066	1.22892	1.49965	-0.0318461	0.0520934	0.0633162	-0.000169149	2.87423	4.01129	2.68503	2.94428	0.259258	73.9373	141.584	215.521
65	2088	194.58	0.42	2.1945	2.247	0.168	0.275	1.00728	1.39151	0.0447678	1.00728	11.6955	-0.105253	1.39151	1.69086	-0.00250223	0.0447678	0.0536935	0.00320213	3.17492	3.49037	223.26	0.99	2.7741	1.3503	0.1344	0.15	1.27331	1.19277	0.0565916	1.27331	11.6718	0.190936	1.19277	1.45787	-0.0417811	0.0565916	0.0677845	0.0044683	2.86572	4.00934	2.56193	2.94286	0.380925	75.842	154.393	230.235
70	2093	194.91	0.33	2.3562	2.0454	0.1617	0.285	1.0815	1.35452	0.0480665	1.0815	11.6744	-0.0211095	1.35452	1.65343	-0.0374338	0.0480665	0.0575582	0.00386474	3.15139	3.42672	224.22	0.96	2.6292	1.5225	0.1407	0.15	1.2068	1.2227	0.0536357	1.2068	11.7782	0.106426	1.2227	1.48042	0.0225496	0.0536357	0.0656184	-0.00216607	2.88756	3.97437	2.51521	2.91719	0.401977	77.8519	166.969	244.821
75	2098	195.12	0.21	2.3457	1.9572	0.1554	0.235	1.07668	1.31843	0.0478523	1.07668	11.6504	-0.0239389	1.31843	1.61072	-0.0427059	0.0478523	0.0580272	0.000468996	3.05065	3.19447	224.99	0.77	2.5368	1.5288	0.1386	0.215	1.16439	1.20246	0.0517507	1.16439	11.8322	0.053981	1.20246	1.46416	-0.0162578	0.0517507	0.0633505	-0.00226787	2.87248	3.67794	2.34474	2.6996	0.354864	79.6262	178.693	258.319
80	2103	195.4	0.28	2.2428	1.9866	0.1554	0.215	1.02945	1.30439	0.0457531	1.02945	11.5815	-0.0689131	1.30439	1.58913	-0.0215879	0.0457531	0.056011	-0.00201625	2.98987	3.17735	225.66	0.67	2.5746	1.5603	0.1407	0.21	1.18174	1.22369	0.0525218	1.18174	11.8985	0.0662421	1.22369	1.48252	0.018357	0.0525218	0.0637207	0.000370213	2.91564	3.67061	2.33218	2.69423	0.36205	81.4364	190.354	271.79
85	2108	195.85	0.45	2.3058	1.9887	0.1575	0.25	1.05836	1.32063	0.0470383	1.05836	11.548	-0.0334992	1.32063	1.60155	0.0124168	0.0470383	0.0569398	0.000928774	3.0563	3.48615	226.31	0.65	2.5326	1.596	0.1407	0.14	1.16246	1.22697	0.051665	1.16246	11.9392	0.040719	1.22697	1.48904	0.00652109	0.051665	0.0629294	-0.000791355	2.86604	3.56249	2.55883	2.61487	0.056039	81.7166	203.148	284.865
90	2113	196.25	0.4	2.4108	1.9635	0.1575	0.23	1.10656	1.33678	0.0491803	1.10656	11.5659	0.0178539	1.33678	1.61989	0.018344	0.0491803	0.0592459	0.00230619	3.09517	3.53367	226.98	0.67	2.6229	1.5477	0.1407	0.18	1.20391	1.23074	0.0535072	1.20391	12.0175	0.0783279	1.23074	1.49396	0.00492228	0.0535072	0.0646316	0.00170223	2.91934	3.6743	2.59372	2.69693	0.103217	82.2327	216.117	298.349
95	2118	196.74	0.49	2.478	1.9215	0.1575	0.19	1.1374	1.33728	0.0505512	1.1374	11.6129	0.0470155	1.33728	1.62364	0.00374679	0.0505512	0.0610245	0.00177856	3.08555	3.62809	227.46	0.48	2.6187	1.575	0.1428	0.235	1.20198	1.24008	0.0534215	1.20198	12.0865	0.0690156	1.24008	1.50418	0.0102151	0.0534215	0.0648468	0.000215234	2.97148	3.53092	2.66302	2.5917	-0.0713227	81.8761	229.432	311.308
100	2123	197.15	0.41	2.5074	1.9257	0.1575	0.22	1.1509	1.34608	0.051151	1.1509	11.6689	0.0560777	1.34608	1.6331	0.00946135	0.051151	0.0619387	0.000914168	3.12689	3.60334	227.62	0.16	2.4948	1.6548	0.1428	0.225	1.14511	1.24005	0.0508939	1.14511	12.0922	0.00563897	1.24005	1.50595	0.0017743	0.0508939	0.0623573	-0.00248951	2.93631	3.10123	2.64485	2.27631	-0.368548	80.0334	242.656	322.689
105	2128	197.58	0.43	2.2869	2.0727	0.1617	0.135	1.04969	1.34792	0.0466528	1.04969	11.6185	-0.0504186	1.34792	1.63661	0.00351005	0.0466528	0.0576021	-0.0043366	3.02659	3.40535	227.88	0.26	2.4549	1.7619	0.1491	0.115	1.1268	1.27097	0.05008	1.1268	12.079	-0.0132068	1.27097	1.53719	0.0312362	0.05008	0.0611033	-0.00125405	2.91258	3.18936	2.49953	2.34099	-0.158536	79.2407	255.154	334.394
110	2133	197.75	0.17	2.5788	1.8585	0.1554	0.195	1.18367	1.33804	0.0526075	1.18367	11.7068	0.0883168	1.33804	1.62735	-0.00926001	0.0526075	0.0627902	0.00518815	3.11201	3.36625	228.2	0.32	2.4213	1.8249	0.1512	0.055	1.11138	1.28668	0.0493945	1.11138	12.0516	-0.0273841	1.28668	1.55842	0.0212298	0.0493945	0.0601962	-0.000907126	2.89406	3.207	2.47083	2.35394	-0.11689	78.6562	267.508	346.164
115	2138	198.17	0.42	2.4822	1.9341	0.1575	0.26	1.13933	1.3431	0.0506369	1.13933	11.7425	0.0356512	1.3431	1.63077	0.00342405	0.0506369	0.0617367	-0.0010535	3.14197	3.59999	228.52	0.32	2.709	1.5078	0.1407	0.135	1.24343	1.23667	0.0552636	1.24343	12.1588	0.107252	1.23667	1.51216	-0.0462586	0.0552636	0.0659049	0.00570872	2.92013	3.30683	2.64239	2.42721	-0.215183	77.5803	280.72	358.3
120	2143	198.39	0.22	2.415	1.9425	0.1575	0.22	1.10849	1.32983	0.049266	1.10849	11.7439	0.00144533	1.32983	1.61811	-0.0126667	0.049266	0.0601796	-0.00155711	3.07775	3.28497	228.81	0.29	2.9001	1.3104	0.1344	0.115	1.33115	1.20848	0.059162	1.33115	12.3437	0.184855	1.20848	1.47579	-0.0363699	0.059162	0.0708125	0.00490761	2.89894	3.34233	2.41117	2.45327	0.0420998	77.7908	292.776	370.566
125	2148	198.51	0.12	2.2995	1.9593	0.1554	0.14	1.05547	1.30791	0.0469098	1.05547	11.6922	-0.0517054	1.30791	1.59396	-0.0241527	0.0469098	0.0575482	-0.00263146	2.96023	3.00174	229.27	0.46	2.9841	1.2243	0.1323	0.23	1.3697	1.19634	0.0608756	1.3697	12.5497	0.205984	1.19634	1.45722	-0.0185674	0.0608756	0.0733936	0.00258115	2.97096	3.62095	2.20328	2.65778	0.454502	80.0633	303.792	383.855
130	2153	198.74	0.23	2.3016	1.9404	0.1554	0.19	1.05643	1.30124	0.0469526	1.05643	11.6464	-0.0458669	1.30124	1.58302	-0.0109371	0.0469526	0.0571258	-0.000422341	2.98181	3.15458	229.64	0.37	2.9211	1.2684	0.1323	0.15	1.34078	1.19766	0.0595904	1.34078	12.7073	0.157648	1.19766	1.45526	-0.00195928	0.0595904	0.0725647	-0.000828913	2.90667	3.43153	2.31546	2.51874	0.203278	81.0797	315.369	396.449
135	2158	198.91	0.17	2.3184	1.9509	0.1554	0.25	1.06415	1.30935	0.0472954	1.06415	11.6125	-0.0338316	1.30935	1.58919	0.00617257	0.0472954	0.0573939	0.00026806	3.03855	3.18116	230	0.36	2.8833	1.2411	0.1302	0.17	1.32343	1.17803	0.0588193	1.32343	12.8328	0.125435	1.17803	1.43528	-0.0199814	0.0588193	0.0716471	-0.000917652	2.87599	3.34053	2.33497	2.45195	0.116972	81.6646	327.044	408.709
140	2163	199.04	0.13	2.4087	1.8774	0.1533	0.205	1.10559	1.30354	0.0491375	1.10559	11.6233	0.0108056	1.30354	1.58448	-0.00471533	0.0491375	0.0592834	0.00188951	3.01886	3.15684	230.34	0.34	2.8728	1.239	0.1302	0.135	1.31862	1.17466	0.0586051	1.31862	12.9415	0.10879	1.17466	1.42838	-0.00690274	0.0586051	0.0712707	-0.00037642	2.84505	3.28656	2.31712	2.41234	0.0952151	82.1406	338.63	420.77
145	2168	199.4	0.36	2.4654	1.8417	0.1533	0.175	1.13162	1.30387	0.0502942	1.13162	11.6592	0.0358122	1.30387	1.58397	-0.000508061	0.0502942	0.0607741	0.0014907	3.01301	3.4098	230.76	0.42	2.8476	1.2558	0.1302	0.135	1.30705	1.17487	0.058091	1.30705	13.0285	0.0869668	1.17487	1.42737	-0.00101024	0.058091	0.07069	-0.000580622	2.83959	3.34497	2.5028	2.4552	-0.0475918	81.9027	351.144	433.046
150	2173	199.67	0.27	2.478	1.8648	0.1554	0.14	1.1374	1.31573	0.0505512	1.1374	11.6974	0.0382194	1.31573	1.59574	0.0117752	0.0505512	0.0612946	0.000520561	3.01483	3.33535	231.23	0.47	2.8917	1.2201	0.1302	0.115	1.32729	1.1721	0.0589907	1.32729	13.1275	0.0990098	1.1721	1.42443	-0.00294009	0.0589907	0.071487	0.000797	2.83205	3.39892	2.44814	2.4948	0.0466615	82.136	363.384	445.52
		BAU 95%																				Set aside x 3
t	Year	Total Carbon Stock (dead wood, soil, trees, stumps and roots) ton C/ha	Bind/ 5y	Harvest timber (ton C/ha)	harvest pulp and paper (ton C/ha)	harvest vrak (ton C/ha)		sawn prod	paper prod	board prod	input sawn	Bound in sawn prod	Added to sawn pool	input paper	Bound in paper	Added to paper pool	input board	Bound in board	Added to board pool	1:1 subst	Change	Tot C forest	Bind/ 5y	Harvest timber (ton C/ha)	harvest pulp and paper (ton C/ha)	harvest vrak (ton C/ha)	Biofuel	sawn prod	paper prod	board prod	input sawn	Bound in sawn prod	Added to sawn pool	input paper	Bound in paper	Added to paper pool	input board pool	Bound in board	Added to board pool	1:1 subst	Change	Climate benefit BAU 95% ton CO2/ha	Climate benefit ton CO2/ha	Diff BAU 95% and ton CO2/ha/year	Kumulativ
0	2023	187.18										15			1.5			0.05				187.25										15			1.5			0.05						0	0
5	2028	187.12	-0.06	1.9131	1.3965	0.1176	0.11	0.878113	0.99938	0.0390272	1.14029	14.7261	-0.273851	1.23429	1.49945	-0.000549457	0.0506797	0.0595186	0.00951855	2.86552	2.54064	191.17	3.92	0.7791	0.8253	0.0609	0.06	0.357607	0.504494	0.0158936	0.357607	13.9435	-1.05654	0.504494	0.769659	-0.730341	0.0158936	0.0247325	-0.0252675	1.12145	3.2293	1.86483	2.3703	0.505473	2.52736
10	2033	187.21	0.09	2.352	1.7094	0.1428	0.16	1.07957	1.22581	0.0479808	1.07957	14.4174	-0.308759	1.22581	1.49088	-0.00857063	0.0479808	0.0585023	-0.00101626	2.83673	2.60838	195.73	4.56	1.218	1.176	0.0903	0.125	0.559062	0.74529	0.0248472	0.559062	13.188	-0.755476	0.74529	0.881348	0.111689	0.0248472	0.0292193	0.00448685	1.69605	5.61674	1.91455	4.12269	2.20814	13.568
15	2038	187.3	0.09	2.1924	1.6863	0.1386	0.12	1.00631	1.17793	0.044725	1.00631	14.0645	-0.352907	1.17793	1.44148	-0.0493951	0.044725	0.0550668	-0.00343549	2.68925	2.37351	199.33	3.6	1.5393	1.3356	0.105	0.09	0.706539	0.884657	0.0314017	0.706539	12.6512	-0.536776	0.884657	1.04046	0.159111	0.0314017	0.036567	0.00734769	1.99544	5.22512	1.74215	3.83524	2.09308	24.0335
20	2043	187.56	0.26	2.0055	1.8837	0.1449	0.135	0.920525	1.20715	0.0409122	0.920525	13.6591	-0.405423	1.20715	1.46197	0.0204896	0.0409122	0.0506467	-0.00442007	2.70992	2.58056	202.33	3	1.575	1.6254	0.1218	0.06	0.722925	1.00353	0.03213	0.722925	12.1814	-0.469785	1.00353	1.18746	0.146998	0.03213	0.0385942	0.00202718	2.19843	4.87767	1.89413	3.58021	1.68608	32.4638
25	2048	188.29	0.73	2.0706	1.9047	0.147	0.155	0.950405	1.23108	0.0422402	0.950405	13.3217	-0.337321	1.23108	1.48953	0.0275516	0.0422402	0.0511934	0.000546674	2.78025	3.20102	204.85	2.52	1.7766	1.638	0.126	0.135	0.815459	1.05771	0.0362426	0.815459	11.8485	-0.332961	1.05771	1.26762	0.0801657	0.0362426	0.0430652	0.004471	2.38914	4.66082	2.34955	3.42104	1.07149	37.8213
30	2053	189.11	0.82	2.1903	1.8879	0.1491	0.105	1.00535	1.25403	0.0446821	1.00535	13.0712	-0.250577	1.25403	1.51734	0.027813	0.0446821	0.0537319	0.00253852	2.816	3.41577	206.87	2.02	1.8627	1.5372	0.1239	0.08	0.854979	1.0405	0.0379991	0.854979	11.5864	-0.26205	1.0405	1.26458	-0.00303807	0.0379991	0.045612	0.00254681	2.34247	4.09993	2.50717	3.00935	0.502173	40.3321
35	2058	189.96	0.85	2.0748	2.0055	0.1533	0.145	0.952333	1.27042	0.0423259	0.952333	12.7912	-0.279968	1.27042	1.53865	0.0213072	0.0423259	0.0518245	-0.00190745	2.84609	3.43552	208.79	1.92	1.7157	1.6254	0.1239	0.13	0.787506	1.038	0.0350003	0.787506	11.2816	-0.304818	1.038	1.26155	-0.00303606	0.0350003	0.0430634	-0.00254858	2.33675	3.94635	2.52167	2.89662	0.374946	42.2069
40	2063	190.86	0.9	2.2008	1.9635	0.1533	0.15	1.01017	1.28533	0.0448963	1.01017	12.5955	-0.19574	1.28533	1.55732	0.0186766	0.0448963	0.0540577	0.00223321	2.90394	3.62911	210.6	1.81	1.806	1.5414	0.1218	0.13	0.828954	1.0282	0.0368424	0.828954	11.047	-0.234633	1.0282	1.25121	-0.0103332	0.0368424	0.044455	0.00139159	2.33948	3.9059	2.66377	2.86693	0.203167	43.2227
45	2068	191.75	0.89	2.163	2.0685	0.1575	0.19	0.992817	1.31596	0.0441252	0.992817	12.4008	-0.194636	1.31596	1.59126	0.0339406	0.0441252	0.0536813	-0.000376341	2.97635	3.70528	212.35	1.75	1.743	1.6338	0.126	0.125	0.800037	1.04788	0.0355572	0.800037	10.8055	-0.24143	1.04788	1.26906	0.0178503	0.0355572	0.0434158	-0.0010392	2.35807	3.88345	2.71967	2.85045	0.130779	43.8766
50	2073	192.59	0.84	2.0727	2.2176	0.1638	0.155	0.951369	1.3505	0.0422831	0.951369	12.1831	-0.217734	1.3505	1.6318	0.0405344	0.0422831	0.0517727	-0.00190865	2.99592	3.65681	214.04	1.69	1.7829	1.5855	0.1239	0.165	0.818351	1.0393	0.0363712	0.818351	10.6052	-0.200355	1.0393	1.26364	-0.00542298	0.0363712	0.0440461	0.000630254	2.37724	3.8621	2.6841	2.83478	0.150684	44.63
55	2078	193.45	0.86	2.1126	2.2638	0.168	0.16	0.969683	1.37783	0.043097	0.969683	12.0042	-0.178893	1.37783	1.66629	0.034497	0.043097	0.0522492	0.000476555	3.05786	3.77394	215.69	1.65	1.701	1.7241	0.1302	0.135	0.780759	1.0719	0.0347004	0.780759	10.3861	-0.219058	1.0719	1.29529	0.0316438	0.0347004	0.0424867	-0.00155935	2.3987	3.85972	2.77007	2.83304	0.0629631	44.9448
60	2083	194.16	0.71	2.0223	2.3772	0.1701	0.24	0.928236	1.3988	0.0412549	0.928236	11.8007	-0.203475	1.3988	1.69336	0.0270668	0.0412549	0.0504914	-0.00175788	3.12624	3.65807	217.28	1.59	1.7619	1.6968	0.1302	0.18	0.808712	1.07645	0.0359428	0.808712	10.2157	-0.170453	1.07645	1.30543	0.0101404	0.0359428	0.0434534	0.000966704	2.44978	3.88044	2.68503	2.84824	0.163216	45.7609
65	2088	194.58	0.42	2.1945	2.247	0.168	0.275	1.00728	1.39151	0.0447678	1.00728	11.6955	-0.105253	1.39151	1.69086	-0.00250223	0.0447678	0.0536935	0.00320213	3.17492	3.49037	218.69	1.41	1.8018	1.6842	0.1302	0.175	0.827026	1.08144	0.0367567	0.827026	10.0796	-0.136069	1.08144	1.31221	0.00678009	0.0367567	0.0444383	0.000984851	2.46428	3.74598	2.56193	2.74955	0.187613	46.699
70	2093	194.91	0.33	2.3562	2.0454	0.1617	0.285	1.0815	1.35452	0.0480665	1.0815	11.6744	-0.0211095	1.35452	1.65343	-0.0374338	0.0480665	0.0575582	0.00386474	3.15139	3.42672	219.82	1.13	1.8669	1.6128	0.1281	0.225	0.856907	1.07025	0.0380848	0.856907	9.98624	-0.0933603	1.07025	1.30222	-0.00998394	0.0380848	0.0459404	0.00150214	2.49132	3.51948	2.51521	2.5833	0.068087	47.0394
75	2098	195.12	0.21	2.3457	1.9572	0.1554	0.235	1.07668	1.31843	0.0478523	1.07668	11.6504	-0.0239389	1.31843	1.61072	-0.0427059	0.0478523	0.0580272	0.000468996	3.05065	3.19447	220.72	0.9	1.8984	1.5645	0.126	0.18	0.871366	1.05962	0.0387274	0.871366	9.91614	-0.0701001	1.05962	1.28982	-0.0124014	0.0387274	0.0468486	0.000908143	2.44978	3.26819	2.34474	2.39885	0.0541122	47.31
80	2103	195.4	0.28	2.2428	1.9866	0.1554	0.215	1.02945	1.30439	0.0457531	1.02945	11.5815	-0.0689131	1.30439	1.58913	-0.0215879	0.0457531	0.056011	-0.00201625	2.98987	3.17735	221.53	0.81	1.8732	1.4973	0.1218	0.22	0.859799	1.02791	0.0382133	0.859799	9.84108	-0.0750581	1.02791	1.25592	-0.0339023	0.0382133	0.046495	-0.000353541	2.413	3.11368	2.33218	2.28544	-0.046735	47.0763
85	2108	195.85	0.45	2.3058	1.9887	0.1575	0.25	1.05836	1.32063	0.0470383	1.05836	11.548	-0.0334992	1.32063	1.60155	0.0124168	0.0470383	0.0569398	0.000928774	3.0563	3.48615	222.3	0.77	1.8942	1.491	0.1218	0.22	0.869438	1.03066	0.0386417	0.869438	9.78273	-0.0583429	1.03066	1.25268	-0.00324213	0.0386417	0.0468609	0.000365902	2.42255	3.13133	2.55883	2.2984	-0.260435	45.7741
90	2113	196.25	0.4	2.4108	1.9635	0.1575	0.23	1.10656	1.33678	0.0491803	1.10656	11.5659	0.0178539	1.33678	1.61989	0.018344	0.0491803	0.0592459	0.00230619	3.09517	3.53367	223.06	0.76	1.9572	1.4595	0.1218	0.205	0.898355	1.03412	0.0399269	0.898355	9.75881	-0.0239256	1.03412	1.25557	0.00289187	0.0399269	0.0482108	0.00134988	2.43328	3.17359	2.59372	2.32942	-0.264301	44.4526
95	2118	196.74	0.49	2.478	1.9215	0.1575	0.19	1.1374	1.33728	0.0505512	1.1374	11.6129	0.0470155	1.33728	1.62364	0.00374679	0.0505512	0.0610245	0.00177856	3.08555	3.62809	223.86	0.8	1.9908	1.4448	0.1218	0.235	0.913777	1.03677	0.0406123	0.913777	9.75256	-0.00624756	1.03677	1.25873	0.00315721	0.0406123	0.0491349	0.000924068	2.46506	3.26289	2.66302	2.39496	-0.268055	43.1124
100	2123	197.15	0.41	2.5074	1.9257	0.1575	0.22	1.1509	1.34608	0.051151	1.1509	11.6689	0.0560777	1.34608	1.6331	0.00946135	0.051151	0.0619387	0.000914168	3.12689	3.60334	224.67	0.81	1.9971	1.4868	0.1239	0.195	0.916669	1.05427	0.0407408	0.916669	9.74979	-0.00276686	1.05427	1.27679	0.0180616	0.0407408	0.0494267	0.000291874	2.47182	3.29741	2.64485	2.4203	-0.224557	41.9896
105	2128	197.58	0.43	2.2869	2.0727	0.1617	0.135	1.04969	1.34792	0.0466528	1.04969	11.6185	-0.0504186	1.34792	1.63661	0.00351005	0.0466528	0.0576021	-0.0043366	3.02659	3.40535	225.37	0.7	1.9425	1.5267	0.1239	0.165	0.891607	1.05606	0.039627	0.891607	9.72223	-0.0275674	1.05606	1.28176	0.00497787	0.039627	0.0483645	-0.00106224	2.44277	3.11911	2.49953	2.28943	-0.210098	40.9391
110	2133	197.75	0.17	2.5788	1.8585	0.1554	0.195	1.18367	1.33804	0.0526075	1.18367	11.7068	0.0883168	1.33804	1.62735	-0.00926001	0.0526075	0.0627902	0.00518815	3.11201	3.36625	225.86	0.49	2.0685	1.4637	0.1239	0.225	0.949441	1.06299	0.0421974	0.949441	9.75509	0.0328655	1.06299	1.28957	0.00780997	0.0421974	0.0507471	0.00238262	2.52271	3.05577	2.47083	2.24294	-0.22789	39.7996
115	2138	198.17	0.42	2.4822	1.9341	0.1575	0.26	1.13933	1.3431	0.0506369	1.13933	11.7425	0.0356512	1.3431	1.63077	0.00342405	0.0506369	0.0617367	-0.0010535	3.14197	3.59999	226.31	0.45	2.1693	1.3524	0.1197	0.1	0.995709	1.04539	0.0442537	0.995709	9.83113	0.0760343	1.04539	1.27336	-0.0162174	0.0442537	0.0532246	0.00247751	2.43191	2.9442	2.64239	2.16105	-0.481348	37.3929
120	2143	198.39	0.22	2.415	1.9425	0.1575	0.22	1.10849	1.32983	0.049266	1.10849	11.7439	0.00144533	1.32983	1.61811	-0.0126667	0.049266	0.0601796	-0.00155711	3.07775	3.28497	226.8	0.49	2.0202	1.4364	0.1218	0.205	0.927272	1.04078	0.0412121	0.927272	9.83156	0.000429163	1.04078	1.26588	-0.00747635	0.0412121	0.050621	-0.00260367	2.45921	2.93956	2.41117	2.15764	-0.253533	36.1252
125	2148	198.51	0.12	2.2995	1.9593	0.1554	0.14	1.05547	1.30791	0.0469098	1.05547	11.6922	-0.0517054	1.30791	1.59396	-0.0241527	0.0469098	0.0575482	-0.00263146	2.96023	3.00174	227.06	0.26	1.932	1.4343	0.1197	0.175	0.886788	1.01837	0.0394128	0.886788	9.79146	-0.0400951	1.01837	1.24215	-0.0237286	0.0394128	0.0483614	-0.00225955	2.37965	2.57357	2.20328	1.889	-0.31428	34.5538
130	2153	198.74	0.23	2.3016	1.9404	0.1554	0.19	1.05643	1.30124	0.0469526	1.05643	11.6464	-0.0458669	1.30124	1.58302	-0.0109371	0.0469526	0.0571258	-0.000422341	2.98181	3.15458	227.38	0.32	1.8837	1.4406	0.1176	0.165	0.864618	1.00893	0.0384275	0.864618	9.73298	-0.0584848	1.00893	1.22852	-0.0136342	0.0384275	0.0469766	-0.00138476	2.34449	2.59098	2.31546	1.90178	-0.413684	32.4854
135	2158	198.91	0.17	2.3184	1.9509	0.1554	0.25	1.06415	1.30935	0.0472954	1.06415	11.6125	-0.0338316	1.30935	1.58919	0.00617257	0.0472954	0.0573939	0.00026806	3.03855	3.18116	227.84	0.46	1.9425	1.4448	0.1197	0.205	0.891607	1.02494	0.039627	0.891607	9.70699	-0.0259818	1.02494	1.24211	0.0135918	0.039627	0.0479314	0.000954727	2.4128	2.86136	2.33497	2.10024	-0.234733	31.3117
140	2163	199.04	0.13	2.4087	1.8774	0.1533	0.205	1.10559	1.30354	0.0491375	1.10559	11.6233	0.0108056	1.30354	1.58448	-0.00471533	0.0491375	0.0592834	0.00188951	3.01886	3.15684	228.12	0.28	1.9698	1.4259	0.1197	0.165	0.904138	1.02444	0.0401839	0.904138	9.69599	-0.0110017	1.02444	1.24402	0.00190921	0.0401839	0.0486571	0.000725694	2.39226	2.66389	2.31712	1.9553	-0.361823	29.5026
145	2168	199.4	0.36	2.4654	1.8417	0.1533	0.175	1.13162	1.30387	0.0502942	1.13162	11.6592	0.0358122	1.30387	1.58397	-0.000508061	0.0502942	0.0607741	0.0014907	3.01301	3.4098	228.42	0.3	1.9383	1.4553	0.1197	0.175	0.88968	1.0279	0.0395413	0.88968	9.67157	-0.024423	1.0279	1.24781	0.003792	0.0395413	0.0481428	-0.000514314	2.39739	2.67625	2.5028	1.96437	-0.538429	26.8105
150	2173	199.67	0.27	2.478	1.8648	0.1554	0.14	1.1374	1.31573	0.0505512	1.1374	11.6974	0.0382194	1.31573	1.59574	0.0117752	0.0505512	0.0612946	0.000520561	3.01483	3.33535	228.74	0.32	2.0412	1.3902	0.1197	0.195	0.936911	1.02837	0.0416405	0.936911	9.69668	0.0251106	1.02837	1.24895	0.00114284	0.0416405	0.050151	0.00200824	2.43497	2.78323	2.44814	2.04289	-0.405255	24.7842
		BAU 95%																				Fertilization x 3
t	Year	Total Carbon Stock (dead wood, soil, trees, stumps and roots) ton C/ha	Bind/ 5y	Harvest timber (ton C/ha)	harvest pulp and paper (ton C/ha)	harvest vrak (ton C/ha)		sawn prod	paper prod	board prod	input sawn	Bound in sawn prod	Added to sawn pool	input paper	Bound in paper	Added to paper pool	input board	Bound in board	Added to board pool	1:1 subst	Change	Tot C forest	Bind/ 5y	Harvest timber (ton C/ha)	harvest pulp and paper (ton C/ha)	harvest vrak (ton C/ha)	Biofuel	sawn prod	paper prod	board prod	input sawn	Bound in sawn prod	Added to sawn pool	input paper	Bound in paper	Added to paper pool	input board pool	Bound in board	Added to board pool	1:1 subst	Change	Climate benefit BAU 95% ton CO2/ha	Climate benefit ton CO2/ha	Diff BAU 95% and ton CO2/ha/year	Kumulativ
0	2023	187.18										15			1.5			0.05				187.27										15			1.5			0.05						0	0
5	2028	187.12	-0.06	1.9131	1.3965	0.1176	0.11	0.878113	0.99938	0.0390272	1.14029	14.7261	-0.273851	1.23429	1.49945	-0.000549457	0.0506797	0.0595186	0.00951855	2.86552	2.54064	187.24	-0.03	2.5284	1.659	0.1449	0.175	1.16054	1.24988	0.0515794	1.16054	14.7464	-0.253609	1.24988	1.51504	0.015043	0.0515794	0.0604182	0.0104182	2.92974	2.6716	1.86483	1.96095	0.0961203	0.480601
10	2033	187.21	0.09	2.352	1.7094	0.1428	0.16	1.07957	1.22581	0.0479808	1.07957	14.4174	-0.308759	1.22581	1.49088	-0.00857063	0.0479808	0.0585023	-0.00101626	2.83673	2.60838	187.26	0.02	2.3709	1.7451	0.1449	0.16	1.08824	1.24401	0.0483664	1.08824	14.4444	-0.301993	1.24401	1.51183	-0.00321024	0.0483664	0.0590469	-0.00137131	2.87358	2.58701	1.91455	1.89887	-0.0156877	0.402163
15	2038	187.3	0.09	2.1924	1.6863	0.1386	0.12	1.00631	1.17793	0.044725	1.00631	14.0645	-0.352907	1.17793	1.44148	-0.0493951	0.044725	0.0550668	-0.00343549	2.68925	2.37351	187.32	0.06	2.1735	1.7241	0.1407	0.115	0.997636	1.18767	0.0443394	0.997636	14.0803	-0.364128	1.18767	1.45492	-0.0569105	0.0443394	0.0547775	-0.00426937	2.69964	2.33434	1.74215	1.7134	-0.0287513	0.258406
20	2043	187.56	0.26	2.0055	1.8837	0.1449	0.135	0.920525	1.20715	0.0409122	0.920525	13.6591	-0.405423	1.20715	1.46197	0.0204896	0.0409122	0.0506467	-0.00442007	2.70992	2.58056	187.6	0.28	2.0874	1.8438	0.1449	0.12	0.958117	1.21206	0.042583	0.958117	13.7109	-0.36932	1.21206	1.46925	0.0143311	0.042583	0.0522663	-0.00251117	2.72746	2.64997	1.89413	1.94507	0.0509426	0.513119
25	2048	188.29	0.73	2.0706	1.9047	0.147	0.155	0.950405	1.23108	0.0422402	0.950405	13.3217	-0.337321	1.23108	1.48953	0.0275516	0.0422402	0.0511934	0.000546674	2.78025	3.20102	188.35	0.75	1.995	1.9887	0.1491	0.15	0.915705	1.24448	0.040698	0.915705	13.334	-0.376913	1.24448	1.50421	0.0349574	0.040698	0.0499375	-0.00232888	2.78382	3.18954	2.34955	2.34112	-0.00843163	0.470961
30	2053	189.11	0.82	2.1903	1.8879	0.1491	0.105	1.00535	1.25403	0.0446821	1.00535	13.0712	-0.250577	1.25403	1.51734	0.027813	0.0446821	0.0537319	0.00253852	2.816	3.41577	189.2	0.85	2.2407	1.8816	0.1491	0.11	1.02848	1.26398	0.0457103	1.02848	13.1054	-0.228603	1.26398	1.52989	0.0256782	0.0457103	0.0545381	0.00460059	2.84791	3.49959	2.50717	2.5687	0.0615212	0.778567
35	2058	189.96	0.85	2.0748	2.0055	0.1533	0.145	0.952333	1.27042	0.0423259	0.952333	12.7912	-0.279968	1.27042	1.53865	0.0213072	0.0423259	0.0518245	-0.00190745	2.84609	3.43552	190.01	0.81	2.1084	1.9992	0.1533	0.145	0.967756	1.27625	0.0430114	0.967756	12.8377	-0.267777	1.27625	1.5467	0.0168138	0.0430114	0.0526524	-0.00188564	2.86383	3.42099	2.52167	2.511	-0.0106689	0.725223
40	2063	190.86	0.9	2.2008	1.9635	0.1533	0.15	1.01017	1.28533	0.0448963	1.01017	12.5955	-0.19574	1.28533	1.55732	0.0186766	0.0448963	0.0540577	0.00223321	2.90394	3.62911	190.87	0.86	2.2869	1.9257	0.1533	0.125	1.04969	1.29206	0.0466528	1.04969	12.6771	-0.1606	1.29206	1.56548	0.0187748	0.0466528	0.0559605	0.00330806	2.91908	3.64057	2.66377	2.67218	0.00840979	0.767272
45	2068	191.75	0.89	2.163	2.0685	0.1575	0.19	0.992817	1.31596	0.0441252	0.992817	12.4008	-0.194636	1.31596	1.59126	0.0339406	0.0441252	0.0536813	-0.000376341	2.97635	3.70528	191.79	0.92	2.2029	2.0664	0.1596	0.185	1.01113	1.32494	0.0449392	1.01113	12.493	-0.184015	1.32494	1.60168	0.0362049	0.0449392	0.0548317	-0.00112881	2.99903	3.7701	2.71967	2.76725	0.0475762	1.00515
50	2073	192.59	0.84	2.0727	2.2176	0.1638	0.155	0.951369	1.3505	0.0422831	0.951369	12.1831	-0.217734	1.3505	1.6318	0.0405344	0.0422831	0.0517727	-0.00190865	2.99592	3.65681	192.69	0.9	2.1063	2.2113	0.1638	0.165	0.966792	1.35634	0.0429685	0.966792	12.282	-0.211006	1.35634	1.63948	0.0377952	0.0429685	0.0526615	-0.00217019	3.02016	3.74478	2.6841	2.74867	0.0645715	1.32801
55	2078	193.45	0.86	2.1126	2.2638	0.168	0.16	0.969683	1.37783	0.043097	0.969683	12.0042	-0.178893	1.37783	1.66629	0.034497	0.043097	0.0522492	0.000476555	3.05786	3.77394	193.55	0.86	2.1084	2.3163	0.1701	0.165	0.967756	1.39675	0.0430114	0.967756	12.0919	-0.19015	1.39675	1.68657	0.0470958	0.0430114	0.0523207	-0.000340799	3.09387	3.81048	2.77007	2.79689	0.0268165	1.46209
60	2083	194.16	0.71	2.0223	2.3772	0.1701	0.24	0.928236	1.3988	0.0412549	0.928236	11.8007	-0.203475	1.3988	1.69336	0.0270668	0.0412549	0.0504914	-0.00175788	3.12624	3.65807	194.1	0.55	2.0286	2.3814	0.1722	0.22	0.931127	1.40194	0.0413834	0.931127	11.883	-0.208851	1.40194	1.70009	0.0135124	0.0413834	0.0506325	-0.00168817	3.12143	3.4744	2.68503	2.55021	-0.134814	0.788022
65	2088	194.58	0.42	2.1945	2.247	0.168	0.275	1.00728	1.39151	0.0447678	1.00728	11.6955	-0.105253	1.39151	1.69086	-0.00250223	0.0447678	0.0536935	0.00320213	3.17492	3.49037	194.69	0.59	2.2092	2.2743	0.1701	0.275	1.01402	1.40549	0.0450677	1.01402	11.7768	-0.106266	1.40549	1.70602	0.00593768	0.0450677	0.0540183	0.00338581	3.20359	3.69665	2.56193	2.71334	0.151406	1.54505
70	2093	194.91	0.33	2.3562	2.0454	0.1617	0.285	1.0815	1.35452	0.0480665	1.0815	11.6744	-0.0211095	1.35452	1.65343	-0.0374338	0.0480665	0.0575582	0.00386474	3.15139	3.42672	195	0.31	2.3625	2.0454	0.1617	0.24	1.08439	1.35606	0.048195	1.08439	11.7509	-0.025883	1.35606	1.65765	-0.0483739	0.048195	0.0577442	0.00372585	3.12624	3.36571	2.51521	2.47043	-0.0447795	1.32115
75	2098	195.12	0.21	2.3457	1.9572	0.1554	0.235	1.07668	1.31843	0.0478523	1.07668	11.6504	-0.0239389	1.31843	1.61072	-0.0427059	0.0478523	0.0580272	0.000468996	3.05065	3.19447	195.31	0.31	2.3604	1.9782	0.1575	0.21	1.08342	1.33001	0.0481522	1.08342	11.7265	-0.0244068	1.33001	1.62305	-0.0346019	0.0481522	0.05836	0.000615804	3.05896	3.31057	2.34474	2.42996	0.0852196	1.74725
80	2103	195.4	0.28	2.2428	1.9866	0.1554	0.215	1.02945	1.30439	0.0457531	1.02945	11.5815	-0.0689131	1.30439	1.58913	-0.0215879	0.0457531	0.056011	-0.00201625	2.98987	3.17735	195.59	0.28	2.3037	2.0013	0.1575	0.17	1.0574	1.3249	0.0469955	1.0574	11.6783	-0.0481311	1.3249	1.61182	-0.0112303	0.0469955	0.0573122	-0.00104782	3.01112	3.23072	2.33218	2.37135	0.0391685	1.94309
85	2108	195.85	0.45	2.3058	1.9887	0.1575	0.25	1.05836	1.32063	0.0470383	1.05836	11.548	-0.0334992	1.32063	1.60155	0.0124168	0.0470383	0.0569398	0.000928774	3.0563	3.48615	195.99	0.4	2.3142	2.0097	0.1575	0.265	1.06222	1.33066	0.0472097	1.06222	11.6396	-0.038774	1.33066	1.6156	0.00377924	0.0472097	0.0573411	2.89698e-05	3.08516	3.45019	2.55883	2.53244	-0.0263888	1.81115
90	2113	196.25	0.4	2.4108	1.9635	0.1575	0.23	1.10656	1.33678	0.0491803	1.10656	11.5659	0.0178539	1.33678	1.61989	0.018344	0.0491803	0.0592459	0.00230619	3.09517	3.53367	196.42	0.43	2.4003	1.9719	0.1575	0.245	1.10174	1.3374	0.0489661	1.10174	11.644	0.00440139	1.3374	1.623	0.00739858	0.0489661	0.0591027	0.00176156	3.10355	3.54712	2.59372	2.60358	0.00986672	1.86048
95	2118	196.74	0.49	2.478	1.9215	0.1575	0.19	1.1374	1.33728	0.0505512	1.1374	11.6129	0.0470155	1.33728	1.62364	0.00374679	0.0505512	0.0610245	0.00177856	3.08555	3.62809	196.94	0.52	2.5116	1.9341	0.1596	0.24	1.15282	1.3503	0.0512366	1.15282	11.699	0.0550731	1.3503	1.63721	0.0142124	0.0512366	0.0616846	0.00258192	3.14945	3.74131	2.66302	2.74612	0.0831046	2.27601
100	2123	197.15	0.41	2.5074	1.9257	0.1575	0.22	1.1509	1.34608	0.051151	1.1509	11.6689	0.0560777	1.34608	1.6331	0.00946135	0.051151	0.0619387	0.000914168	3.12689	3.60334	197.33	0.39	2.5305	1.9131	0.1575	0.215	1.1615	1.34695	0.0516222	1.1615	11.7576	0.0585561	1.34695	1.63637	-0.000837079	0.0516222	0.0625266	0.000841984	3.13047	3.57903	2.64485	2.62701	-0.0178488	2.18676
105	2128	197.58	0.43	2.2869	2.0727	0.1617	0.135	1.04969	1.34792	0.0466528	1.04969	11.6185	-0.0504186	1.34792	1.63661	0.00351005	0.0466528	0.0576021	-0.0043366	3.02659	3.40535	197.77	0.44	2.3289	2.0643	0.1617	0.2	1.06897	1.35501	0.0475096	1.06897	11.7181	-0.0394987	1.35501	1.64429	0.00791602	0.0475096	0.0585628	-0.0039638	3.09069	3.49514	2.49953	2.56543	0.0659049	2.51629
110	2133	197.75	0.17	2.5788	1.8585	0.1554	0.195	1.18367	1.33804	0.0526075	1.18367	11.7068	0.0883168	1.33804	1.62735	-0.00926001	0.0526075	0.0627902	0.00518815	3.11201	3.36625	197.94	0.17	2.6208	1.827	0.1554	0.18	1.20295	1.33636	0.0534643	1.20295	11.8163	0.0982072	1.33636	1.62703	-0.0172591	0.0534643	0.0638169	0.00525405	3.10908	3.36528	2.47083	2.47012	-0.000710376	2.51274
115	2138	198.17	0.42	2.4822	1.9341	0.1575	0.26	1.13933	1.3431	0.0506369	1.13933	11.7425	0.0356512	1.3431	1.63077	0.00342405	0.0506369	0.0617367	-0.0010535	3.14197	3.59999	198.42	0.48	2.4003	2.0328	0.1617	0.29	1.10174	1.36054	0.0489661	1.10174	11.8041	-0.0122609	1.36054	1.64816	0.0211305	0.0489661	0.0602475	-0.00356941	3.17512	3.66042	2.64239	2.68675	0.0443545	2.73451
120	2143	198.39	0.22	2.415	1.9425	0.1575	0.22	1.10849	1.32983	0.049266	1.10849	11.7439	0.00144533	1.32983	1.61811	-0.0126667	0.049266	0.0601796	-0.00155711	3.07775	3.28497	198.56	0.14	2.4318	1.9131	0.1554	0.195	1.1162	1.32277	0.0496087	1.1162	11.8074	0.00335348	1.32277	1.61412	-0.0340331	0.0496087	0.0602591	1.16122e-05	3.05195	3.16128	2.41117	2.32038	-0.0907918	2.28055
125	2148	198.51	0.12	2.2995	1.9593	0.1554	0.14	1.05547	1.30791	0.0469098	1.05547	11.6922	-0.0517054	1.30791	1.59396	-0.0241527	0.0469098	0.0575482	-0.00263146	2.96023	3.00174	198.8	0.24	2.3541	1.9404	0.1554	0.18	1.08053	1.31411	0.0480236	1.08053	11.7748	-0.032627	1.31411	1.59945	-0.0146788	0.0480236	0.058676	-0.00158303	3.00944	3.20055	2.20328	2.3492	0.145923	3.01017
130	2153	198.74	0.23	2.3016	1.9404	0.1554	0.19	1.05643	1.30124	0.0469526	1.05643	11.6464	-0.0458669	1.30124	1.58302	-0.0109371	0.0469526	0.0571258	-0.000422341	2.98181	3.15458	199.1	0.3	2.3121	1.974	0.1575	0.195	1.06125	1.31658	0.0471668	1.06125	11.7259	-0.048829	1.31658	1.59933	-0.000116863	0.0471668	0.0575394	-0.00113664	3.01509	3.26501	2.31546	2.39652	0.0810511	3.41542
135	2158	198.91	0.17	2.3184	1.9509	0.1554	0.25	1.06415	1.30935	0.0472954	1.06415	11.6125	-0.0338316	1.30935	1.58919	0.00617257	0.0472954	0.0573939	0.00026806	3.03855	3.18116	199.38	0.28	2.3121	1.995	0.1575	0.185	1.06125	1.32456	0.0471668	1.06125	11.6817	-0.0442256	1.32456	1.60729	0.00795934	0.0471668	0.0573385	-0.000200932	3.02224	3.26577	2.33497	2.39708	0.0621028	3.72594
140	2163	199.04	0.13	2.4087	1.8774	0.1533	0.205	1.10559	1.30354	0.0491375	1.10559	11.6233	0.0108056	1.30354	1.58448	-0.00471533	0.0491375	0.0592834	0.00188951	3.01886	3.15684	199.71	0.33	2.4213	1.8963	0.1554	0.305	1.11138	1.31381	0.0493945	1.11138	11.6918	0.0100666	1.31381	1.59794	-0.00934497	0.0493945	0.0595306	0.00219216	3.1057	3.43861	2.31712	2.52394	0.206822	4.76005
145	2168	199.4	0.36	2.4654	1.8417	0.1533	0.175	1.13162	1.30387	0.0502942	1.13162	11.6592	0.0358122	1.30387	1.58397	-0.000508061	0.0502942	0.0607741	0.0014907	3.01301	3.4098	199.97	0.26	2.4297	1.9572	0.1575	0.26	1.11523	1.33901	0.0495659	1.11523	11.7048	0.0129732	1.33901	1.62149	0.023548	0.0495659	0.0600895	0.000558883	3.12286	3.41994	2.5028	2.51024	0.00743925	4.79724
150	2173	199.67	0.27	2.478	1.8648	0.1554	0.14	1.1374	1.31573	0.0505512	1.1374	11.6974	0.0382194	1.31573	1.59574	0.0117752	0.0505512	0.0612946	0.000520561	3.01483	3.33535	200.14	0.17	2.394	1.953	0.1575	0.245	1.09885	1.32867	0.0488376	1.09885	11.7001	-0.00463618	1.32867	1.61531	-0.00617976	0.0488376	0.05946	-0.000629483	3.08718	3.24573	2.44814	2.38237	-0.0657778	4.46835
		BAU 95%																				Fertilization x7
t	Year	Total Carbon Stock (dead wood, soil, trees, stumps and roots) ton C/ha	Bind/ 5y	Harvest timber (ton C/ha)	harvest pulp and paper (ton C/ha)	harvest vrak (ton C/ha)		sawn prod	paper prod	board prod	input sawn	Bound in sawn prod	Added to sawn pool	input paper	Bound in paper	Added to paper pool	input board	Bound in board	Added to board pool	1:1 subst	Change	Tot C forest	Bind/ 5y	Harvest timber (ton C/ha)	harvest pulp and paper (ton C/ha)	harvest vrak (ton C/ha)	biofuel	sawn prod	paper prod	board prod	input sawn	Bound in sawn prod	Added to sawn pool	input paper	Bound in paper	Added to paper pool	input board pool	Bound in board	Added to board pool	1:1 subst	Change	Climate benefit BAU 95% ton CO2/ha	Climate benefit ton CO2/ha	Diff BAU 95% and ton CO2/ha/year	Kumulativ
0	2023	187.18										15			1.5			0.05				187.39										15			1.5			0.05						0	0
5	2028	187.12	-0.06	2.4843	1.6464	0.1428	0.135	1.14029	1.23429	0.0506797	1.14029	14.7261	-0.273851	1.23429	1.49945	-0.000549457	0.0506797	0.0595186	0.00951855	2.86552	2.54064	187.43	0.04	2.5368	1.6821	0.147	0.175	1.16439	1.26071	0.0517507	1.16439	14.7502	-0.249754	1.26071	1.52588	0.025879	0.0517507	0.0605896	0.0105896	2.83784	2.66455	1.86483	1.95578	0.0909477	0.454739
10	2033	187.21	0.09	2.352	1.7094	0.1428	0.16	1.07957	1.22581	0.0479808	1.07957	14.4174	-0.308759	1.22581	1.49088	-0.00857063	0.0479808	0.0585023	-0.00101626	2.83673	2.60838	187.49	0.06	2.3709	1.8123	0.1491	0.16	1.08824	1.26954	0.0483664	1.08824	14.4479	-0.302356	1.26954	1.53928	0.0134053	0.0483664	0.0590772	-0.00151237	2.81599	2.58553	1.91455	1.89778	-0.0167733	0.370872
15	2038	187.3	0.09	2.1924	1.6863	0.1386	0.12	1.00631	1.17793	0.044725	1.00631	14.0645	-0.352907	1.17793	1.44148	-0.0493951	0.044725	0.0550668	-0.00343549	2.68925	2.37351	187.53	0.04	2.1903	1.7661	0.1428	0.15	1.00535	1.20774	0.0446821	1.00535	14.0911	-0.356746	1.20774	1.47985	-0.0594333	0.0446821	0.0551256	-0.00395159	2.66448	2.28435	1.74215	1.67671	-0.0654425	0.0436599
20	2043	187.56	0.26	2.0055	1.8837	0.1449	0.135	0.920525	1.20715	0.0409122	0.920525	13.6591	-0.405423	1.20715	1.46197	0.0204896	0.0409122	0.0506467	-0.00442007	2.70992	2.58056	187.86	0.33	2.1063	1.89	0.147	0.14	0.966792	1.23424	0.0429685	0.966792	13.7295	-0.36167	1.23424	1.49585	0.0159956	0.0429685	0.0527134	-0.00241215	2.69314	2.67506	1.89413	1.96349	0.0693612	0.390466
25	2048	188.29	0.73	2.0706	1.9047	0.147	0.155	0.950405	1.23108	0.0422402	0.950405	13.3217	-0.337321	1.23108	1.48953	0.0275516	0.0422402	0.0511934	0.000546674	2.78025	3.20102	188.58	0.72	2.0937	2.0118	0.1533	0.13	0.961008	1.27744	0.0427115	0.961008	13.3961	-0.333356	1.27744	1.54187	0.0460246	0.0427115	0.05203	-0.000683452	2.76822	3.2002	2.34955	2.34895	-0.000600144	0.387465
30	2053	189.11	0.82	2.1903	1.8879	0.1491	0.105	1.00535	1.25403	0.0446821	1.00535	13.0712	-0.250577	1.25403	1.51734	0.027813	0.0446821	0.0537319	0.00253852	2.816	3.41577	189.36	0.78	2.3331	1.8564	0.1512	0.14	1.07089	1.27704	0.0475952	1.07089	13.2041	-0.192044	1.27704	1.54961	0.00773708	0.0475952	0.0567929	0.00476294	2.82146	3.42191	2.50717	2.51168	0.00450787	0.410005
35	2058	189.96	0.85	2.0748	2.0055	0.1533	0.145	0.952333	1.27042	0.0423259	0.952333	12.7912	-0.279968	1.27042	1.53865	0.0213072	0.0423259	0.0518245	-0.00190745	2.84609	3.43552	190.3	0.94	2.2827	1.9488	0.1554	0.145	1.04776	1.29981	0.0465671	1.04776	13.007	-0.197072	1.29981	1.57374	0.0241317	0.0465671	0.0566067	-0.000186183	2.85148	3.61836	2.52167	2.65587	0.134202	1.08101
40	2063	190.86	0.9	2.2008	1.9635	0.1533	0.15	1.01017	1.28533	0.0448963	1.01017	12.5955	-0.19574	1.28533	1.55732	0.0186766	0.0448963	0.0540577	0.00223321	2.90394	3.62911	191.3	1	2.3142	2.016	0.1596	0.155	1.06222	1.33306	0.0472097	1.06222	12.843	-0.164035	1.33306	1.61126	0.0375194	0.0472097	0.0572164	0.000609687	2.91837	3.79246	2.66377	2.78367	0.119902	1.68052
45	2068	191.75	0.89	2.163	2.0685	0.1575	0.19	0.992817	1.31596	0.0441252	0.992817	12.4008	-0.194636	1.31596	1.59126	0.0339406	0.0441252	0.0536813	-0.000376341	2.97635	3.70528	192.24	0.94	2.2617	2.1651	0.1659	0.165	1.03812	1.37685	0.0461387	1.03812	12.6703	-0.172668	1.37685	1.66169	0.0504281	0.0461387	0.0562532	-0.000963222	2.98525	3.80205	2.71967	2.79071	0.0710323	2.03569
50	2073	192.59	0.84	2.0727	2.2176	0.1638	0.155	0.951369	1.3505	0.0422831	0.951369	12.1831	-0.217734	1.3505	1.6318	0.0405344	0.0422831	0.0517727	-0.00190865	2.99592	3.65681	193.06	0.82	2.3079	2.1462	0.1659	0.195	1.05933	1.38099	0.0470812	1.05933	12.5351	-0.135183	1.38099	1.67474	0.0130515	0.0470812	0.0570254	0.000772205	3.003	3.70164	2.6841	2.717	0.0329082	2.20023
55	2078	193.45	0.86	2.1126	2.2638	0.168	0.16	0.969683	1.37783	0.043097	0.969683	12.0042	-0.178893	1.37783	1.66629	0.034497	0.043097	0.0522492	0.000476555	3.05786	3.77394	193.89	0.83	2.1525	2.3373	0.1722	0.165	0.987997	1.41554	0.043911	0.987997	12.3413	-0.193767	1.41554	1.71159	0.0368522	0.043911	0.0539918	-0.00303365	3.0303	3.70035	2.77007	2.71606	-0.0540145	1.93015
60	2083	194.16	0.71	2.0223	2.3772	0.1701	0.24	0.928236	1.3988	0.0412549	0.928236	11.8007	-0.203475	1.3988	1.69336	0.0270668	0.0412549	0.0504914	-0.00175788	3.12624	3.65807	194.57	0.68	2.0055	2.4528	0.1743	0.205	0.920525	1.42341	0.0409122	0.920525	12.0984	-0.242973	1.42341	1.72598	0.0143896	0.0409122	0.0504567	-0.00353508	3.01119	3.45907	2.68503	2.53896	-0.146067	1.19982
65	2088	194.58	0.42	2.1945	2.247	0.168	0.275	1.00728	1.39151	0.0447678	1.00728	11.6955	-0.105253	1.39151	1.69086	-0.00250223	0.0447678	0.0536935	0.00320213	3.17492	3.49037	195.1	0.53	2.2491	2.3331	0.1743	0.29	1.03234	1.43761	0.0458816	1.03234	11.9901	-0.108254	1.43761	1.74272	0.0167397	0.0458816	0.0548012	0.00434452	3.09173	3.53456	2.56193	2.59436	0.0324306	1.36197
70	2093	194.91	0.33	2.3562	2.0454	0.1617	0.285	1.0815	1.35452	0.0480665	1.0815	11.6744	-0.0211095	1.35452	1.65343	-0.0374338	0.0480665	0.0575582	0.00386474	3.15139	3.42672	195.49	0.39	2.4255	2.121	0.1659	0.26	1.1133	1.40023	0.0494802	1.1133	11.973	-0.0170803	1.40023	1.7083	-0.0344208	0.0494802	0.0591678	0.00436657	3.06306	3.40593	2.51521	2.49995	-0.0152605	1.28567
75	2098	195.12	0.21	2.3457	1.9572	0.1554	0.235	1.07668	1.31843	0.0478523	1.07668	11.6504	-0.0239389	1.31843	1.61072	-0.0427059	0.0478523	0.0580272	0.000468996	3.05065	3.19447	195.73	0.24	2.5305	1.9635	0.1617	0.245	1.1615	1.3661	0.0516222	1.1615	12.0058	0.032725	1.3661	1.66809	-0.0402098	0.0516222	0.0620817	0.00291391	3.0262	3.26163	2.34474	2.39404	0.049299	1.53216
80	2103	195.4	0.28	2.2428	1.9866	0.1554	0.215	1.02945	1.30439	0.0457531	1.02945	11.5815	-0.0689131	1.30439	1.58913	-0.0215879	0.0457531	0.056011	-0.00201625	2.98987	3.17735	196.08	0.35	2.4654	1.9635	0.1596	0.24	1.13162	1.35015	0.0502942	1.13162	12.0055	-0.000241122	1.35015	1.64503	-0.0230577	0.0502942	0.0612688	-0.000812929	2.98252	3.30841	2.33218	2.42838	0.0961985	2.01316
85	2108	195.85	0.45	2.3058	1.9887	0.1575	0.25	1.05836	1.32063	0.0470383	1.05836	11.548	-0.0334992	1.32063	1.60155	0.0124168	0.0470383	0.0569398	0.000928774	3.0563	3.48615	196.5	0.42	2.4402	2.0202	0.1617	0.245	1.12005	1.36552	0.0497801	1.12005	11.9937	-0.0117852	1.36552	1.65633	0.0112959	0.0497801	0.060611	-0.000657787	3.00436	3.42322	2.55883	2.51264	-0.0461894	1.78221
90	2113	196.25	0.4	2.4108	1.9635	0.1575	0.23	1.10656	1.33678	0.0491803	1.10656	11.5659	0.0178539	1.33678	1.61989	0.018344	0.0491803	0.0592459	0.00230619	3.09517	3.53367	197.03	0.53	2.5158	1.9719	0.1617	0.19	1.15475	1.36569	0.0513223	1.15475	12.0178	0.0240263	1.36569	1.65849	0.00216486	0.0513223	0.0620369	0.00142596	3.02211	3.57973	2.59372	2.62752	0.0338029	1.95122
95	2118	196.74	0.49	2.478	1.9215	0.1575	0.19	1.1374	1.33728	0.0505512	1.1374	11.6129	0.0470155	1.33728	1.62364	0.00374679	0.0505512	0.0610245	0.00177856	3.08555	3.62809	197.66	0.63	2.5893	1.9551	0.1617	0.24	1.18849	1.37732	0.0528217	1.18849	12.0733	0.0554977	1.37732	1.6705	0.0120062	0.0528217	0.0637884	0.00175148	3.05896	3.75822	2.66302	2.75853	0.095515	2.4288
100	2123	197.15	0.41	2.5074	1.9257	0.1575	0.22	1.1509	1.34608	0.051151	1.1509	11.6689	0.0560777	1.34608	1.6331	0.00946135	0.051151	0.0619387	0.000914168	3.12689	3.60334	198.19	0.53	2.5641	2.0055	0.1638	0.28	1.17692	1.39029	0.0523076	1.17692	12.112	0.0386987	1.39029	1.6856	0.0151004	0.0523076	0.0635839	-0.00020446	3.07671	3.6603	2.64485	2.68666	0.0418097	2.63785
105	2128	197.58	0.43	2.2869	2.0727	0.1617	0.135	1.04969	1.34792	0.0466528	1.04969	11.6185	-0.0504186	1.34792	1.63661	0.00351005	0.0466528	0.0576021	-0.0043366	3.02659	3.40535	198.72	0.53	2.5578	2.0328	0.1659	0.245	1.17403	1.39912	0.0521791	1.17403	12.1441	0.0321587	1.39912	1.6971	0.0114999	0.0521791	0.0634193	-0.000164664	3.09173	3.66522	2.49953	2.69027	0.190744	3.59157
110	2133	197.75	0.17	2.5788	1.8585	0.1554	0.195	1.18367	1.33804	0.0526075	1.18367	11.7068	0.0883168	1.33804	1.62735	-0.00926001	0.0526075	0.0627902	0.00518815	3.11201	3.36625	198.95	0.23	2.5452	2.016	0.1638	0.245	1.16825	1.38965	0.0519221	1.16825	12.1675	0.0233435	1.38965	1.68966	-0.00743809	0.0519221	0.0631331	-0.000286149	3.07125	3.31687	2.47083	2.43458	-0.0362454	3.41034
115	2138	198.17	0.42	2.4822	1.9341	0.1575	0.26	1.13933	1.3431	0.0506369	1.13933	11.7425	0.0356512	1.3431	1.63077	0.00342405	0.0506369	0.0617367	-0.0010535	3.14197	3.59999	199.22	0.27	2.5032	1.9719	0.1617	0.35	1.14897	1.36261	0.0510653	1.14897	12.1693	0.00186473	1.36261	1.6613	-0.0283629	0.0510653	0.0622257	-0.000907384	3.01392	3.25651	2.64239	2.39028	-0.252112	2.14978
120	2143	198.39	0.22	2.415	1.9425	0.1575	0.22	1.10849	1.32983	0.049266	1.10849	11.7439	0.00144533	1.32983	1.61811	-0.0126667	0.049266	0.0601796	-0.00155711	3.07775	3.28497	199.35	0.13	2.3688	2.058	0.1617	0.255	1.08728	1.3624	0.0483235	1.08728	12.1093	-0.0600007	1.3624	1.65607	-0.0052239	0.0483235	0.0593236	-0.00290216	2.98252	3.0444	2.41117	2.23459	-0.176581	1.26687
125	2148	198.51	0.12	2.2995	1.9593	0.1554	0.14	1.05547	1.30791	0.0469098	1.05547	11.6922	-0.0517054	1.30791	1.59396	-0.0241527	0.0469098	0.0575482	-0.00263146	2.96023	3.00174	199.46	0.11	2.3352	1.9719	0.1575	0.17	1.07186	1.32145	0.0476381	1.07186	12.0396	-0.0697664	1.32145	1.6142	-0.0418735	0.0476381	0.0581251	-0.00119848	2.90199	2.89915	2.20328	2.12798	-0.0753002	0.890373
130	2153	198.74	0.23	2.3016	1.9404	0.1554	0.19	1.05643	1.30124	0.0469526	1.05643	11.6464	-0.0458669	1.30124	1.58302	-0.0109371	0.0469526	0.0571258	-0.000422341	2.98181	3.15458	199.75	0.29	2.3562	1.9866	0.1575	0.125	1.0815	1.33218	0.0480665	1.0815	11.986	-0.0535501	1.33218	1.61753	0.00332875	0.0480665	0.0583416	0.000216538	2.9252	3.16519	2.31546	2.32325	0.00778524	0.929299
135	2158	198.91	0.17	2.3184	1.9509	0.1554	0.25	1.06415	1.30935	0.0472954	1.06415	11.6125	-0.0338316	1.30935	1.58919	0.00617257	0.0472954	0.0573939	0.00026806	3.03855	3.18116	200.04	0.29	2.3268	1.9887	0.1575	0.15	1.068	1.32577	0.0474667	1.068	11.924	-0.0619962	1.32577	1.61171	-0.00581656	0.0474667	0.0577802	-0.000561481	2.90745	3.12908	2.33497	2.29674	-0.0382328	0.738135
140	2163	199.04	0.13	2.4087	1.8774	0.1533	0.205	1.10559	1.30354	0.0491375	1.10559	11.6233	0.0108056	1.30354	1.58448	-0.00471533	0.0491375	0.0592834	0.00188951	3.01886	3.15684	200.28	0.24	2.415	1.9446	0.1575	0.245	1.10849	1.33062	0.049266	1.10849	11.9083	-0.0156676	1.33062	1.61554	0.00382277	0.049266	0.0594802	0.00170002	2.93612	3.16597	2.31712	2.32382	0.00670168	0.771644
145	2168	199.4	0.36	2.4654	1.8417	0.1533	0.175	1.13162	1.30387	0.0502942	1.13162	11.6592	0.0358122	1.30387	1.58397	-0.000508061	0.0502942	0.0607741	0.0014907	3.01301	3.4098	200.64	0.36	2.2848	2.1294	0.1638	0.275	1.04872	1.36895	0.0466099	1.04872	11.8344	-0.0739523	1.36895	1.65454	0.0390008	0.0466099	0.0571246	-0.00235556	2.9757	3.29839	2.5028	2.42102	-0.0817764	0.362762
150	2173	199.67	0.27	2.478	1.8648	0.1554	0.14	1.1374	1.31573	0.0505512	1.1374	11.6974	0.0382194	1.31573	1.59574	0.0117752	0.0505512	0.0612946	0.000520561	3.01483	3.33535	200.86	0.22	2.541	1.8921	0.1575	0.23	1.16632	1.34154	0.0518364	1.16632	11.885	0.0506154	1.34154	1.63403	-0.0205106	0.0518364	0.0619347	0.00481007	2.98389	3.2388	2.44814	2.37728	-0.0708605	0.00845928
		BAU 95%																				Fertilization x 30
t	Year	Total Carbon Stock (dead wood, soil, trees, stumps and roots) ton C/ha	Bind/ 5y	Harvest timber (ton C/ha)	harvest pulp and paper (ton C/ha)	harvest vrak (ton C/ha)		sawn prod	paper prod	board prod	input sawn	Bound in sawn prod	Added to sawn pool	input paper	Bound in paper	Added to paper pool	input board	Bound in board	Added to board pool	1:1 subst	Change	Tot C forest	Bind/ 5y	Harvest timber (ton C/ha)	harvest pulp and paper (ton C/ha)	harvest vrak (ton C/ha)	Biofuel	sawn prod	paper prod	board prod	input sawn	Bound in sawn prod	Added to sawn pool	input paper	Bound in paper	Added to paper pool	input board pool	Bound in board	Added to board pool	1:1 subst	Change	Climate benefit BAU 95% ton CO2/ha	Climate benefit ton CO2/ha	Diff BAU 95% and ton CO2/ha/year	Kumulativ
0	2023	187.18										15			1.5			0.05				187.43										15			1.5			0.05						0	0
5	2028	187.12	-0.06	2.4843	1.6464	0.1428	0.135	1.14029	1.23429	0.0506797	1.14029	14.7261	-0.273851	1.23429	1.49945	-0.000549457	0.0506797	0.0595186	0.00951855	2.86552	2.54064	188.18	0.75	2.8035	1.8144	0.1596	0.2	1.28681	1.37633	0.0571914	1.28681	14.8727	-0.127339	1.37633	1.64149	0.141495	0.0571914	0.0660302	0.0160302	3.23538	4.01556	1.86483	2.94742	1.08259	5.41295
10	2033	187.21	0.09	2.352	1.7094	0.1428	0.16	1.07957	1.22581	0.0479808	1.07957	14.4174	-0.308759	1.22581	1.49088	-0.00857063	0.0479808	0.0585023	-0.00101626	2.83673	2.60838	188.58	0.4	2.6187	2.0475	0.168	0.16	1.20198	1.41963	0.0534215	1.20198	14.6725	-0.200157	1.41963	1.70981	0.0683149	0.0534215	0.0650941	-0.000936148	3.24623	3.51345	1.91455	2.57887	0.66432	8.73455
15	2038	187.3	0.09	2.1924	1.6863	0.1386	0.12	1.00631	1.17793	0.044725	1.00631	14.0645	-0.352907	1.17793	1.44148	-0.0493951	0.044725	0.0550668	-0.00343549	2.68925	2.37351	188.7	0.12	2.4633	2.037	0.1638	0.165	1.13065	1.37757	0.0502513	1.13065	14.4199	-0.252615	1.37757	1.67982	-0.0299865	0.0502513	0.0617584	-0.00333565	3.13891	2.97298	1.74215	2.18217	0.440011	10.9346
20	2043	187.56	0.26	2.0055	1.8837	0.1449	0.135	0.920525	1.20715	0.0409122	0.920525	13.6591	-0.405423	1.20715	1.46197	0.0204896	0.0409122	0.0506467	-0.00442007	2.70992	2.58056	189	0.3	2.4255	2.1084	0.1659	0.13	1.1133	1.39544	0.0494802	1.1133	14.1737	-0.24615	1.39544	1.69239	0.0125701	0.0494802	0.0603977	-0.00136079	3.13937	3.20443	1.89413	2.35205	0.457919	13.2242
25	2048	188.29	0.73	2.0706	1.9047	0.147	0.155	0.950405	1.23108	0.0422402	0.950405	13.3217	-0.337321	1.23108	1.48953	0.0275516	0.0422402	0.0511934	0.000546674	2.78025	3.20102	189.8	0.8	2.4738	2.1546	0.1701	0.145	1.13547	1.42483	0.0504655	1.13547	13.973	-0.200774	1.42483	1.724	0.0316116	0.0504655	0.0611424	0.000744765	3.21327	3.84486	2.34955	2.82213	0.472575	15.5871
30	2053	189.11	0.82	2.1903	1.8879	0.1491	0.105	1.00535	1.25403	0.0446821	1.00535	13.0712	-0.250577	1.25403	1.51734	0.027813	0.0446821	0.0537319	0.00253852	2.816	3.41577	190.7	0.9	2.6334	2.0979	0.1701	0.115	1.20873	1.44238	0.0537214	1.20873	13.8644	-0.108589	1.44238	1.74715	0.0231442	0.0537214	0.0645299	0.0033875	3.26066	4.0786	2.50717	2.99369	0.486519	18.0197
35	2058	189.96	0.85	2.0748	2.0055	0.1533	0.145	0.952333	1.27042	0.0423259	0.952333	12.7912	-0.279968	1.27042	1.53865	0.0213072	0.0423259	0.0518245	-0.00190745	2.84609	3.43552	191.68	0.98	2.6166	2.1945	0.1743	0.15	1.20102	1.47498	0.0533786	1.20102	13.7583	-0.106063	1.47498	1.78383	0.0366834	0.0533786	0.064786	0.000256111	3.33801	4.24889	2.52167	3.11868	0.59701	21.0047
40	2063	190.86	0.9	2.2008	1.9635	0.1533	0.15	1.01017	1.28533	0.0448963	1.01017	12.5955	-0.19574	1.28533	1.55732	0.0186766	0.0448963	0.0540577	0.00223321	2.90394	3.62911	192.68	1	2.5347	2.3352	0.1806	0.195	1.16343	1.50838	0.0517079	1.16343	13.6247	-0.133656	1.50838	1.82372	0.0398853	0.0517079	0.0631605	-0.00162549	3.40957	4.31418	2.66377	3.16661	0.50284	23.5189
45	2068	191.75	0.89	2.163	2.0685	0.1575	0.19	0.992817	1.31596	0.0441252	0.992817	12.4008	-0.194636	1.31596	1.59126	0.0339406	0.0441252	0.0536813	-0.000376341	2.97635	3.70528	193.63	0.95	2.7111	2.2701	0.1806	0.185	1.24439	1.52686	0.0553064	1.24439	13.5846	-0.0400878	1.52686	1.84925	0.0255308	0.0553064	0.0664718	0.00331121	3.47542	4.41417	2.71967	3.24	0.52033	26.1206
50	2073	192.59	0.84	2.0727	2.2176	0.1638	0.155	0.951369	1.3505	0.0422831	0.951369	12.1831	-0.217734	1.3505	1.6318	0.0405344	0.0422831	0.0517727	-0.00190865	2.99592	3.65681	194.66	1.03	2.4822	2.5116	0.189	0.16	1.13933	1.56255	0.0506369	1.13933	13.4432	-0.141374	1.56255	1.88945	0.0402027	0.0506369	0.0623875	-0.00408421	3.47282	4.39756	2.6841	3.22781	0.543717	28.8392
55	2078	193.45	0.86	2.1126	2.2638	0.168	0.16	0.969683	1.37783	0.043097	0.969683	12.0042	-0.178893	1.37783	1.66629	0.034497	0.043097	0.0522492	0.000476555	3.05786	3.77394	195.61	0.95	2.541	2.5746	0.1932	0.205	1.16632	1.60089	0.0518364	1.16632	13.3421	-0.101056	1.60089	1.9349	0.0454529	0.0518364	0.0628651	0.000477526	3.58397	4.47884	2.77007	3.28747	0.517399	31.4262
60	2083	194.16	0.71	2.0223	2.3772	0.1701	0.24	0.928236	1.3988	0.0412549	0.928236	11.8007	-0.203475	1.3988	1.69336	0.0270668	0.0412549	0.0504914	-0.00175788	3.12624	3.65807	196.34	0.73	2.205	2.7615	0.1953	0.2	1.01209	1.58959	0.044982	1.01209	13.0964	-0.245753	1.58959	1.93164	-0.00326298	0.044982	0.0560951	-0.00676998	3.48517	3.95938	2.68503	2.90619	0.221162	32.532
65	2088	194.58	0.42	2.1945	2.247	0.168	0.275	1.00728	1.39151	0.0447678	1.00728	11.6955	-0.105253	1.39151	1.69086	-0.00250223	0.0447678	0.0536935	0.00320213	3.17492	3.49037	196.96	0.62	2.8791	2.4108	0.1932	0.335	1.32151	1.62148	0.0587336	1.32151	13.1832	0.0868276	1.62148	1.96295	0.0313117	0.0587336	0.0686499	0.0125549	3.78177	4.53246	2.56193	3.32683	0.764892	36.3564
70	2093	194.91	0.33	2.3562	2.0454	0.1617	0.285	1.0815	1.35452	0.0480665	1.0815	11.6744	-0.0211095	1.35452	1.65343	-0.0374338	0.0480665	0.0575582	0.00386474	3.15139	3.42672	197.34	0.38	3.003	2.1672	0.1827	0.28	1.37838	1.55927	0.0612612	1.37838	13.3187	0.135512	1.55927	1.90628	-0.0566773	0.0612612	0.0733969	0.00474697	3.66138	4.12497	2.51521	3.02773	0.512516	38.919
75	2098	195.12	0.21	2.3457	1.9572	0.1554	0.235	1.07668	1.31843	0.0478523	1.07668	11.6504	-0.0239389	1.31843	1.61072	-0.0427059	0.0478523	0.0580272	0.000468996	3.05065	3.19447	197.72	0.38	2.8938	2.163	0.1806	0.225	1.32825	1.53092	0.0590335	1.32825	13.3913	0.0726135	1.53092	1.86791	-0.0383692	0.0590335	0.0720084	-0.00138853	3.55056	3.96342	2.34474	2.90915	0.564407	41.741
80	2103	195.4	0.28	2.2428	1.9866	0.1554	0.215	1.02945	1.30439	0.0457531	1.02945	11.5815	-0.0689131	1.30439	1.58913	-0.0215879	0.0457531	0.056011	-0.00201625	2.98987	3.17735	198.13	0.41	2.8812	2.1336	0.1785	0.265	1.32247	1.51666	0.0587765	1.32247	13.4513	0.0599844	1.51666	1.84686	-0.0210418	0.0587765	0.0715059	-0.000502499	3.54789	3.99634	2.33218	2.93331	0.601133	44.7467
85	2108	195.85	0.45	2.3058	1.9887	0.1575	0.25	1.05836	1.32063	0.0470383	1.05836	11.548	-0.0334992	1.32063	1.60155	0.0124168	0.0470383	0.0569398	0.000928774	3.0563	3.48615	198.56	0.43	2.8644	2.1588	0.1785	0.245	1.31476	1.52212	0.0584338	1.31476	13.4979	0.0466181	1.52212	1.8486	0.0017403	0.0584338	0.0710743	-0.00043155	3.54035	4.01828	2.55883	2.94942	0.390587	46.6996
90	2113	196.25	0.4	2.4108	1.9635	0.1575	0.23	1.10656	1.33678	0.0491803	1.10656	11.5659	0.0178539	1.33678	1.61989	0.018344	0.0491803	0.0592459	0.00230619	3.09517	3.53367	199.14	0.58	2.9673	2.121	0.1785	0.3	1.36199	1.53297	0.0605329	1.36199	13.5874	0.0894542	1.53297	1.85976	0.0111541	0.0605329	0.0730972	0.00202287	3.61842	4.30105	2.59372	3.15697	0.563255	49.5159
95	2118	196.74	0.49	2.478	1.9215	0.1575	0.19	1.1374	1.33728	0.0505512	1.1374	11.6129	0.0470155	1.33728	1.62364	0.00374679	0.0505512	0.0610245	0.00177856	3.08555	3.62809	199.76	0.62	3.0345	2.0853	0.1785	0.19	1.39284	1.53587	0.0619038	1.39284	13.6993	0.111866	1.53587	1.86463	0.00486979	0.0619038	0.0748257	0.00172848	3.56739	4.30586	2.66302	3.1605	0.497482	52.0033
100	2123	197.15	0.41	2.5074	1.9257	0.1575	0.22	1.1509	1.34608	0.051151	1.1509	11.6689	0.0560777	1.34608	1.6331	0.00946135	0.051151	0.0619387	0.000914168	3.12689	3.60334	200.41	0.65	3.045	2.1462	0.1827	0.26	1.39766	1.56158	0.062118	1.39766	13.8054	0.106139	1.56158	1.8912	0.0265754	0.062118	0.0753454	0.000519754	3.66203	4.44527	2.64485	3.26283	0.617973	55.0932
105	2128	197.58	0.43	2.2869	2.0727	0.1617	0.135	1.04969	1.34792	0.0466528	1.04969	11.6185	-0.0504186	1.34792	1.63661	0.00351005	0.0466528	0.0576021	-0.0043366	3.02659	3.40535	200.83	0.42	2.8665	2.2323	0.1827	0.155	1.31572	1.55057	0.0584766	1.31572	13.8196	0.0142009	1.55057	1.88489	-0.00631659	0.0584766	0.0717959	-0.00354952	3.53373	3.95806	2.49953	2.90522	0.405689	57.1216
110	2133	197.75	0.17	2.5788	1.8585	0.1554	0.195	1.18367	1.33804	0.0526075	1.18367	11.7068	0.0883168	1.33804	1.62735	-0.00926001	0.0526075	0.0627902	0.00518815	3.11201	3.36625	201.09	0.26	3.2109	2.0223	0.1785	0.21	1.4738	1.55514	0.0655024	1.4738	13.9905	0.170942	1.55514	1.88835	0.00346137	0.0655024	0.0781942	0.00639829	3.6541	4.09491	2.47083	3.00566	0.534834	59.7958
115	2138	198.17	0.42	2.4822	1.9341	0.1575	0.26	1.13933	1.3431	0.0506369	1.13933	11.7425	0.0356512	1.3431	1.63077	0.00342405	0.0506369	0.0617367	-0.0010535	3.14197	3.59999	201.47	0.38	3.0891	2.0391	0.1785	0.21	1.4179	1.53169	0.0630176	1.4179	14.0895	0.0989198	1.53169	1.8655	-0.0228451	0.0630176	0.0768406	-0.00135365	3.58585	4.04058	2.64239	2.96578	0.323389	61.4127
120	2143	198.39	0.22	2.415	1.9425	0.1575	0.22	1.10849	1.32983	0.049266	1.10849	11.7439	0.00144533	1.32983	1.61811	-0.0126667	0.049266	0.0601796	-0.00155711	3.07775	3.28497	201.78	0.31	2.9526	2.0874	0.1764	0.205	1.35524	1.5166	0.060233	1.35524	14.1164	0.0269405	1.5166	1.84638	-0.019127	0.060233	0.0738167	-0.00302389	3.52391	3.8387	2.41117	2.81761	0.406436	63.4449
125	2148	198.51	0.12	2.2995	1.9593	0.1554	0.14	1.05547	1.30791	0.0469098	1.05547	11.6922	-0.0517054	1.30791	1.59396	-0.0241527	0.0469098	0.0575482	-0.00263146	2.96023	3.00174	202.1	0.32	2.8875	2.0832	0.1743	0.215	1.32536	1.49905	0.058905	1.32536	14.1109	-0.00548028	1.49905	1.82545	-0.0209267	0.058905	0.0719541	-0.00186259	3.484	3.77573	2.20328	2.77139	0.568109	66.2855
130	2153	198.74	0.23	2.3016	1.9404	0.1554	0.19	1.05643	1.30124	0.0469526	1.05643	11.6464	-0.0458669	1.30124	1.58302	-0.0109371	0.0469526	0.0571258	-0.000422341	2.98181	3.15458	202.3	0.2	2.6838	2.2008	0.1764	0.21	1.23186	1.49384	0.0547495	1.23186	14.0125	-0.0984619	1.49384	1.81653	-0.00891785	0.0547495	0.0674693	-0.00448474	3.42615	3.51429	2.31546	2.57949	0.264021	67.6056
135	2158	198.91	0.17	2.3184	1.9509	0.1554	0.25	1.06415	1.30935	0.0472954	1.06415	11.6125	-0.0338316	1.30935	1.58919	0.00617257	0.0472954	0.0573939	0.00026806	3.03855	3.18116	202.46	0.16	2.8728	2.0496	0.1722	0.115	1.31862	1.48268	0.0586051	1.31862	14.01	-0.00242829	1.48268	1.8038	-0.0127275	0.0586051	0.0705321	0.0030628	3.38624	3.53415	2.33497	2.59406	0.25909	68.901
140	2163	199.04	0.13	2.4087	1.8774	0.1533	0.205	1.10559	1.30354	0.0491375	1.10559	11.6233	0.0108056	1.30354	1.58448	-0.00471533	0.0491375	0.0592834	0.00188951	3.01886	3.15684	202.79	0.33	2.8224	2.0853	0.1743	0.225	1.29548	1.4839	0.057577	1.29548	13.9847	-0.025333	1.4839	1.80277	-0.00103192	0.057577	0.0700454	-0.000486728	3.44955	3.7527	2.31712	2.75448	0.43736	71.0878
145	2168	199.4	0.36	2.4654	1.8417	0.1533	0.175	1.13162	1.30387	0.0502942	1.13162	11.6592	0.0358122	1.30387	1.58397	-0.000508061	0.0502942	0.0607741	0.0014907	3.01301	3.4098	203.08	0.29	2.9064	2.0538	0.1743	0.255	1.33404	1.49251	0.0592906	1.33404	14.0003	0.0156113	1.49251	1.8112	0.00842758	0.0592906	0.071673	0.00162756	3.50317	3.81884	2.5028	2.80303	0.300233	72.589
150	2173	199.67	0.27	2.478	1.8648	0.1554	0.14	1.1374	1.31573	0.0505512	1.1374	11.6974	0.0382194	1.31573	1.59574	0.0117752	0.0505512	0.0612946	0.000520561	3.01483	3.33535	203.36	0.28	3.0702	1.9614	0.1722	0.18	1.40922	1.49753	0.0626321	1.40922	14.0896	0.0893238	1.49753	1.81771	0.0065088	0.0626321	0.0753022	0.00362923	3.49947	3.87893	2.44814	2.84714	0.398993	74.584
		BAU 95%																				Set aside x2
t	Year	Total Carbon Stock (dead wood, soil, trees, stumps and roots) ton C/ha	Bind/ 5y	Harvest timber (ton C/ha)	harvest pulp and paper (ton C/ha)	harvest vrak (ton C/ha)		sawn prod	paper prod	board prod	input sawn	Bound in sawn prod	Added to sawn pool	input paper	Bound in paper	Added to paper pool	input board	Bound in board	Added to board pool	1:1 subst	Change	Tot C forest	Bind/ 5y	Harvest timber (ton C/ha)	harvest pulp and paper (ton C/ha)	harvest vrak (ton C/ha)	Biofuel	sawn prod	paper prod	board prod	input sawn	Bound in sawn prod	Added to sawn pool	input paper	Bound in paper	Added to paper pool	input board pool	Bound in board	Added to board pool	1:1 subst	Change	Climate benefit BAU 95% ton CO2/ha	Climate benefit ton CO2/ha	Diff BAU 95% and ton CO2/ha/year	Kumulativ	kum set aside 2x
0	2023	187.18										15			1.5			0.05				187.41										15			1.5			0.05						0	0	0	1
5	2028	187.12	-0.06	2.4843	1.6464	0.1428	0.135	1.14029	1.23429	0.0506797	1.14029	14.7261	-0.273851	1.23429	1.49945	-0.000549457	0.0506797	0.0595186	0.00951855	2.86552	2.54064	187.56	0.15	1.5645	1.4301	0.1113	0.12	0.718106	0.92674	0.0319158	0.718106	14.304	-0.69604	0.92674	1.19191	-0.308094	0.0319158	0.0407546	-0.00924537	2.09684	1.23346	1.86483	0.905356	-0.959475	-4.79738	9.32416	4.52678
10	2033	187.21	0.09	2.352	1.7094	0.1428	0.16	1.07957	1.22581	0.0479808	1.07957	14.4174	-0.308759	1.22581	1.49088	-0.00857063	0.0479808	0.0585023	-0.00101626	2.83673	2.60838	189.01	1.45	1.533	1.4301	0.1092	0.14	0.703647	0.919023	0.0312732	0.703647	13.6591	-0.644878	0.919023	1.12972	-0.0621814	0.0312732	0.0384777	-0.00227697	2.08799	2.82866	1.91455	2.07624	0.161682	-3.98897	18.8969	14.908
15	2038	187.3	0.09	2.1924	1.6863	0.1386	0.12	1.00631	1.17793	0.044725	1.00631	14.0645	-0.352907	1.17793	1.44148	-0.0493951	0.044725	0.0550668	-0.00343549	2.68925	2.37351	190.59	1.58	1.6989	1.4742	0.1155	0.08	0.779795	0.976426	0.0346576	0.779795	13.1511	-0.507933	0.976426	1.17614	0.0464113	0.0346576	0.0414595	0.00298185	2.18959	3.31105	1.74215	2.43031	0.688156	-0.548187	27.6077	27.0595
20	2043	187.56	0.26	2.0055	1.8837	0.1449	0.135	0.920525	1.20715	0.0409122	0.920525	13.6591	-0.405423	1.20715	1.46197	0.0204896	0.0409122	0.0506467	-0.00442007	2.70992	2.58056	192.21	1.62	1.5981	1.6359	0.1218	0.07	0.733528	1.01318	0.0326012	0.733528	12.6448	-0.506314	1.01318	1.22109	0.0449544	0.0326012	0.0399303	-0.0015292	2.22677	3.38388	1.89413	2.48377	0.589637	2.4	37.0784	39.4784
25	2048	188.29	0.73	2.0706	1.9047	0.147	0.155	0.950405	1.23108	0.0422402	0.950405	13.3217	-0.337321	1.23108	1.48953	0.0275516	0.0422402	0.0511934	0.000546674	2.78025	3.20102	194.25	2.04	1.8963	1.8312	0.1386	0.15	0.870402	1.16045	0.0386845	0.870402	12.3231	-0.321707	1.16045	1.37631	0.15522	0.0386845	0.0457433	0.00581295	2.61047	4.48979	2.34955	3.29551	0.945956	7.12978	48.8261	55.9559
30	2053	189.11	0.82	2.1903	1.8879	0.1491	0.105	1.00535	1.25403	0.0446821	1.00535	13.0712	-0.250577	1.25403	1.51734	0.027813	0.0446821	0.0537319	0.00253852	2.816	3.41577	195.71	1.46	2.0748	1.7031	0.1365	0.09	0.952333	1.1555	0.0423259	0.952333	12.1137	-0.209446	1.1555	1.3988	0.0224938	0.0423259	0.0504123	0.00466899	2.60286	3.88058	2.50717	2.84834	0.341168	8.83562	61.362	70.1976
35	2058	189.96	0.85	2.0748	2.0055	0.1533	0.145	0.952333	1.27042	0.0423259	0.952333	12.7912	-0.279968	1.27042	1.53865	0.0213072	0.0423259	0.0518245	-0.00190745	2.84609	3.43552	197.19	1.48	1.9026	1.8963	0.1428	0.125	0.873293	1.18673	0.038813	0.873293	11.8449	-0.26874	1.18673	1.43401	0.0352034	0.038813	0.0477248	-0.00268751	2.64335	3.88713	2.52167	2.85315	0.331481	10.493	73.9704	84.4634
40	2063	190.86	0.9	2.2008	1.9635	0.1533	0.15	1.01017	1.28533	0.0448963	1.01017	12.5955	-0.19574	1.28533	1.55732	0.0186766	0.0448963	0.0540577	0.00223321	2.90394	3.62911	198.52	1.33	1.9782	1.8459	0.1428	0.17	0.907994	1.1861	0.0403553	0.907994	11.6362	-0.208704	1.1861	1.4396	0.00559314	0.0403553	0.0487919	0.00106715	2.68899	3.81694	2.66377	2.80163	0.137868	11.1824	87.2892	98.4715
45	2068	191.75	0.89	2.163	2.0685	0.1575	0.19	0.992817	1.31596	0.0441252	0.992817	12.4008	-0.194636	1.31596	1.59126	0.0339406	0.0441252	0.0536813	-0.000376341	2.97635	3.70528	199.79	1.27	1.953	1.9005	0.1449	0.16	0.896427	1.20067	0.0398412	0.896427	11.4356	-0.200595	1.20067	1.45516	0.0155627	0.0398412	0.0484665	-0.000325433	2.70296	3.7876	2.71967	2.7801	0.0604261	11.4845	100.888	112.372
50	2073	192.59	0.84	2.0727	2.2176	0.1638	0.155	0.951369	1.3505	0.0422831	0.951369	12.1831	-0.217734	1.3505	1.6318	0.0405344	0.0422831	0.0517727	-0.00190865	2.99592	3.65681	201.03	1.24	1.9194	1.9593	0.147	0.15	0.881005	1.21479	0.0391558	0.881005	11.2385	-0.197106	1.21479	1.47203	0.0168631	0.0391558	0.0477235	-0.000742969	2.71421	3.77322	2.6841	2.76954	0.085447	11.9117	114.308	126.22
55	2078	193.45	0.86	2.1126	2.2638	0.168	0.16	0.969683	1.37783	0.043097	0.969683	12.0042	-0.178893	1.37783	1.66629	0.034497	0.043097	0.0522492	0.000476555	3.05786	3.77394	202.21	1.18	1.7451	2.1567	0.1533	0.14	0.801001	1.2471	0.0356	0.801001	10.98	-0.258527	1.2471	1.50732	0.0352895	0.0356	0.0440364	-0.00368706	2.72681	3.67989	2.77007	2.70104	-0.0690329	11.5666	128.158	139.725
60	2083	194.16	0.71	2.0223	2.3772	0.1701	0.24	0.928236	1.3988	0.0412549	0.928236	11.8007	-0.203475	1.3988	1.69336	0.0270668	0.0412549	0.0504914	-0.00175788	3.12624	3.65807	203.29	1.08	1.806	2.1189	0.1533	0.23	0.828954	1.24765	0.0368424	0.828954	10.7738	-0.206201	1.24765	1.51411	0.00679486	0.0368424	0.044627	0.000590574	2.80033	3.68151	2.68503	2.70223	0.0172055	11.6526	141.584	153.236
65	2088	194.58	0.42	2.1945	2.247	0.168	0.275	1.00728	1.39151	0.0447678	1.00728	11.6955	-0.105253	1.39151	1.69086	-0.00250223	0.0447678	0.0536935	0.00320213	3.17492	3.49037	204.09	0.8	2.0328	1.974	0.1491	0.295	0.933055	1.24816	0.0414691	0.933055	10.6911	-0.08266	1.24816	1.51582	0.00170517	0.0414691	0.0493581	0.00473112	2.89309	3.61686	2.56193	2.65478	0.0928429	12.1168	154.393	166.51
70	2093	194.91	0.33	2.3562	2.0454	0.1617	0.285	1.0815	1.35452	0.0480665	1.0815	11.6744	-0.0211095	1.35452	1.65343	-0.0374338	0.0480665	0.0575582	0.00386474	3.15139	3.42672	204.67	0.58	2.163	1.764	0.1428	0.245	0.992817	1.20026	0.0441252	0.992817	10.676	-0.0151053	1.20026	1.46822	-0.0475996	0.0441252	0.0528506	0.00349243	2.80462	3.32541	2.51521	2.44085	-0.0743607	11.745	166.969	178.714
75	2098	195.12	0.21	2.3457	1.9572	0.1554	0.235	1.07668	1.31843	0.0478523	1.07668	11.6504	-0.0239389	1.31843	1.61072	-0.0427059	0.0478523	0.0580272	0.000468996	3.05065	3.19447	205.22	0.55	2.1168	1.7388	0.1407	0.185	0.971611	1.17936	0.0431827	0.971611	10.6412	-0.0348871	1.17936	1.43891	-0.0293095	0.0431827	0.0525255	-0.000325099	2.71784	3.20332	2.34474	2.35124	0.00649896	11.7775	178.693	190.47
80	2103	195.4	0.28	2.2428	1.9866	0.1554	0.215	1.02945	1.30439	0.0457531	1.02945	11.5815	-0.0689131	1.30439	1.58913	-0.0215879	0.0457531	0.056011	-0.00201625	2.98987	3.17735	205.8	0.58	2.0118	1.7934	0.1407	0.21	0.923416	1.17438	0.0410407	0.923416	10.5614	-0.079793	1.17438	1.42875	-0.0101582	0.0410407	0.050326	-0.00219947	2.70134	3.18918	2.33218	2.34086	0.00868435	11.8209	190.354	202.175
85	2108	195.85	0.45	2.3058	1.9887	0.1575	0.25	1.05836	1.32063	0.0470383	1.05836	11.548	-0.0334992	1.32063	1.60155	0.0124168	0.0470383	0.0569398	0.000928774	3.0563	3.48615	206.42	0.62	2.0349	1.8207	0.1428	0.245	0.934019	1.19042	0.041512	0.934019	10.4997	-0.0616675	1.19042	1.44299	0.0142378	0.041512	0.0504084	8.2425e-05	2.75821	3.33086	2.55883	2.44485	-0.113978	11.251	203.148	214.399
90	2113	196.25	0.4	2.4108	1.9635	0.1575	0.23	1.10656	1.33678	0.0491803	1.10656	11.5659	0.0178539	1.33678	1.61989	0.018344	0.0491803	0.0592459	0.00230619	3.09517	3.53367	207.11	0.69	2.1588	1.7829	0.1428	0.24	0.990889	1.20641	0.0440395	0.990889	10.5007	0.00101635	1.20641	1.46149	0.0185084	0.0440395	0.0529506	0.00254213	2.81093	3.52299	2.59372	2.58588	-0.00784076	11.2118	216.117	227.328
95	2118	196.74	0.49	2.478	1.9215	0.1575	0.19	1.1374	1.33728	0.0505512	1.1374	11.6129	0.0470155	1.33728	1.62364	0.00374679	0.0505512	0.0610245	0.00177856	3.08555	3.62809	207.8	0.69	2.2491	1.7451	0.1428	0.245	1.03234	1.21417	0.0458816	1.03234	10.5431	0.0423682	1.21417	1.47253	0.0110314	0.0458816	0.0552421	0.00229151	2.8483	3.59399	2.66302	2.63799	-0.0250292	11.0867	229.432	240.518
100	2123	197.15	0.41	2.5074	1.9257	0.1575	0.22	1.1509	1.34608	0.051151	1.1509	11.6689	0.0560777	1.34608	1.6331	0.00946135	0.051151	0.0619387	0.000914168	3.12689	3.60334	208.39	0.59	2.1945	1.8018	0.1449	0.26	1.00728	1.22234	0.0447678	1.00728	10.5564	0.0133125	1.22234	1.48264	0.0101191	0.0447678	0.0545333	-0.000708755	2.86078	3.4735	2.64485	2.54955	-0.0953028	10.6102	242.656	253.266
105	2128	197.58	0.43	2.2869	2.0727	0.1617	0.135	1.04969	1.34792	0.0466528	1.04969	11.6185	-0.0504186	1.34792	1.63661	0.00351005	0.0466528	0.0576021	-0.0043366	3.02659	3.40535	208.89	0.5	1.974	1.9299	0.147	0.215	0.906066	1.21699	0.0402696	0.906066	10.4672	-0.089152	1.21699	1.47909	-0.00355568	0.0402696	0.0499098	-0.00462349	2.77283	3.1755	2.49953	2.33082	-0.168707	9.76663	255.154	264.92
110	2133	197.75	0.17	2.5788	1.8585	0.1554	0.195	1.18367	1.33804	0.0526075	1.18367	11.7068	0.0883168	1.33804	1.62735	-0.00926001	0.0526075	0.0627902	0.00518815	3.11201	3.36625	209.24	0.35	2.2092	1.7451	0.1428	0.21	1.01402	1.20439	0.0450677	1.01402	10.4945	0.0272097	1.20439	1.46586	-0.0132286	0.0450677	0.0538906	0.00398075	2.79962	3.16758	2.47083	2.325	-0.145826	9.0375	267.508	276.545
115	2138	198.17	0.42	2.4822	1.9341	0.1575	0.26	1.13933	1.3431	0.0506369	1.13933	11.7425	0.0356512	1.3431	1.63077	0.00342405	0.0506369	0.0617367	-0.0010535	3.14197	3.59999	209.63	0.39	2.2386	1.7388	0.1428	0.215	1.02752	1.2092	0.0456674	1.02752	10.5326	0.0381391	1.2092	1.46833	0.0024705	0.0456674	0.055194	0.00130346	2.81788	3.24979	2.64239	2.38535	-0.257046	7.75227	280.72	288.472
120	2143	198.39	0.22	2.415	1.9425	0.1575	0.22	1.10849	1.32983	0.049266	1.10849	11.7439	0.00144533	1.32983	1.61811	-0.0126667	0.049266	0.0601796	-0.00155711	3.07775	3.28497	209.9	0.27	2.1672	1.7451	0.1407	0.28	0.994745	1.1941	0.0442109	0.994745	10.5344	0.00177085	1.1941	1.45367	-0.0146623	0.0442109	0.0539679	-0.00122614	2.81645	3.07233	2.41117	2.25509	-0.156077	6.97189	292.776	299.747
125	2148	198.51	0.12	2.2995	1.9593	0.1554	0.14	1.05547	1.30791	0.0469098	1.05547	11.6922	-0.0517054	1.30791	1.59396	-0.0241527	0.0469098	0.0575482	-0.00263146	2.96023	3.00174	210.15	0.25	2.0748	1.7388	0.1386	0.2	0.952333	1.16907	0.0423259	0.952333	10.4936	-0.0408077	1.16907	1.42604	-0.0276239	0.0423259	0.0518662	-0.00210171	2.69893	2.8784	2.20328	2.11274	-0.0905343	6.51921	303.792	310.311
130	2153	198.74	0.23	2.3016	1.9404	0.1554	0.19	1.05643	1.30124	0.0469526	1.05643	11.6464	-0.0458669	1.30124	1.58302	-0.0109371	0.0469526	0.0571258	-0.000422341	2.98181	3.15458	210.41	0.26	2.058	1.7661	0.1407	0.22	0.944622	1.17533	0.0419832	0.944622	10.4489	-0.0446717	1.17533	1.42742	0.00137473	0.0419832	0.0511519	-0.000714254	2.72012	2.93611	2.31546	2.1551	-0.160361	5.71741	315.369	321.087
135	2158	198.91	0.17	2.3184	1.9509	0.1554	0.25	1.06415	1.30935	0.0472954	1.06415	11.6125	-0.0338316	1.30935	1.58919	0.00617257	0.0472954	0.0573939	0.00026806	3.03855	3.18116	210.65	0.24	2.0307	1.8123	0.1407	0.145	0.932091	1.1862	0.0414263	0.932091	10.3959	-0.0529909	1.1862	1.43853	0.0111105	0.0414263	0.0504687	-0.000683183	2.68365	2.88109	2.33497	2.11472	-0.220253	4.61614	327.044	331.66
140	2163	199.04	0.13	2.4087	1.8774	0.1533	0.205	1.10559	1.30354	0.0491375	1.10559	11.6233	0.0108056	1.30354	1.58448	-0.00471533	0.0491375	0.0592834	0.00188951	3.01886	3.15684	210.83	0.18	2.0958	1.7493	0.1407	0.265	0.961972	1.1782	0.0427543	0.961972	10.3778	-0.0181142	1.1782	1.4325	-0.00602642	0.0427543	0.051676	0.00120727	2.76302	2.92009	2.31712	2.14334	-0.173777	3.74726	338.63	342.377
145	2168	199.4	0.36	2.4654	1.8417	0.1533	0.175	1.13162	1.30387	0.0502942	1.13162	11.6592	0.0358122	1.30387	1.58397	-0.000508061	0.0502942	0.0607741	0.0014907	3.01301	3.4098	211.02	0.19	2.1861	1.6443	0.1365	0.22	1.00342	1.16043	0.0445964	1.00342	10.4028	0.0250412	1.16043	1.41366	-0.0188418	0.0445964	0.0537316	0.00205554	2.72148	2.91974	2.5028	2.14309	-0.359708	1.94872	351.144	353.092
150	2173	199.67	0.27	2.478	1.8648	0.1554	0.14	1.1374	1.31573	0.0505512	1.1374	11.6974	0.0382194	1.31573	1.59574	0.0117752	0.0505512	0.0612946	0.000520561	3.01483	3.33535	211.38	0.36	2.2533	1.6254	0.1365	0.195	1.03426	1.16971	0.0459673	1.03426	10.4563	0.0535252	1.16971	1.41961	0.0059512	0.0459673	0.0554658	0.00173425	2.73663	3.15784	2.44814	2.31786	-0.130288	1.29728	363.384	364.682
		BAU 95%																				Production 80/50/50
t	Year	Total Carbon Stock (dead wood, soil, trees, stumps and roots) ton C/ha	Bind/ 5y	Harvest timber (ton C/ha)	harvest pulp and paper (ton C/ha)	harvest vrak (ton C/ha)		sawn prod	paper prod	board prod	input sawn	Bound in sawn prod	Added to sawn pool	input paper	Bound in paper	Added to paper pool	input board	Bound in board	Added to board pool	1:1 subst	Change	Tot C forest	Bind/ 5y	Harvest timber (ton C/ha)	harvest pulp and paper (ton C/ha)	harvest vrak (ton C/ha)	grot+ stubbar (ton C/ha)	sawn prod	paper prod	board prod	input sawn	Bound in sawn prod	Added to sawn pool	input paper	Bound in paper	Added to paper pool	input board pool	Bound in board	Added to board pool	1:1 subst	Change	Climate benefit BAU 95% ton CO2/ha	Climate benefit ton CO2/ha	Diff BAU 95% and ton CO2/ha/year	Kumulativ
0	2023	187.18										15			1.5			0.05				187.68										15			1.5			0.05						0	0
5	2028	187.12	-0.06	2.4843	1.6464	0.1428	0.135	1.14029	1.23429	0.0506797	1.14029	14.7261	-0.273851	1.23429	1.49945	-0.000549457	0.0506797	0.0595186	0.00951855	2.86552	2.54064	186.52	-1.16	2.5032	1.6401	0.1428	1.91	1.14897	1.23652	0.0510653	1.14897	14.7348	-0.265176	1.23652	1.50169	0.00168704	0.0510653	0.0599041	0.00990411	3.13047	1.71688	1.86483	1.26019	-0.604642	-3.02321
10	2033	187.21	0.09	2.352	1.7094	0.1428	0.16	1.07957	1.22581	0.0479808	1.07957	14.4174	-0.308759	1.22581	1.49088	-0.00857063	0.0479808	0.0585023	-0.00101626	2.83673	2.60838	185.32	-1.2	2.3352	1.7178	0.1428	1.935	1.07186	1.22489	0.0476381	1.07186	14.4175	-0.317288	1.22489	1.49035	-0.0113358	0.0476381	0.0582277	-0.00167638	3.98502	2.45472	1.91455	1.80176	-0.11279	-3.58716
15	2038	187.3	0.09	2.1924	1.6863	0.1386	0.12	1.00631	1.17793	0.044725	1.00631	14.0645	-0.352907	1.17793	1.44148	-0.0493951	0.044725	0.0550668	-0.00343549	2.68925	2.37351	184.4	-0.92	2.1756	1.6989	0.1386	1.75	0.9986	1.1786	0.0443822	0.9986	14.0569	-0.360632	1.1786	1.44206	-0.0482879	0.0443822	0.0546755	-0.00355219	3.74601	2.41354	1.74215	1.77154	0.0293861	-3.44023
20	2043	187.56	0.26	2.0055	1.8837	0.1449	0.135	0.920525	1.20715	0.0409122	0.920525	13.6591	-0.405423	1.20715	1.46197	0.0204896	0.0409122	0.0506467	-0.00442007	2.70992	2.58056	184.21	-0.19	2.0832	1.8795	0.147	1.73	0.956189	1.22459	0.0424973	0.956189	13.6879	-0.369045	1.22459	1.47952	0.0374538	0.0424973	0.0521626	-0.0025129	3.7958	3.2717	1.89413	2.40143	0.507297	-0.903743
25	2048	188.29	0.73	2.0706	1.9047	0.147	0.155	0.950405	1.23108	0.0422402	0.950405	13.3217	-0.337321	1.23108	1.48953	0.0275516	0.0422402	0.0511934	0.000546674	2.78025	3.20102	184.41	0.2	2.0769	1.9971	0.1533	1.665	0.953297	1.26774	0.0423688	0.953297	13.3507	-0.337144	1.26774	1.52928	0.0497655	0.0423688	0.0515899	-0.000572743	3.82999	3.74204	2.34955	2.74666	0.397109	1.0818
30	2053	189.11	0.82	2.1903	1.8879	0.1491	0.105	1.00535	1.25403	0.0446821	1.00535	13.0712	-0.250577	1.25403	1.51734	0.027813	0.0446821	0.0537319	0.00253852	2.816	3.41577	184.85	0.44	2.247	1.9488	0.1533	1.635	1.03137	1.29106	0.0458388	1.03137	13.1234	-0.227283	1.29106	1.5614	0.0321179	0.0458388	0.0549587	0.00336879	3.88966	4.13787	2.50717	3.0372	0.53002	3.73191
35	2058	189.96	0.85	2.0748	2.0055	0.1533	0.145	0.952333	1.27042	0.0423259	0.952333	12.7912	-0.279968	1.27042	1.53865	0.0213072	0.0423259	0.0518245	-0.00190745	2.84609	3.43552	185.42	0.57	2.0475	2.2008	0.1617	1.545	0.939802	1.33794	0.041769	0.939802	12.826	-0.297427	1.33794	1.61396	0.0525602	0.041769	0.0514844	-0.00347428	3.87075	4.19241	2.52167	3.07723	0.555556	6.50968
40	2063	190.86	0.9	2.2008	1.9635	0.1533	0.15	1.01017	1.28533	0.0448963	1.01017	12.5955	-0.19574	1.28533	1.55732	0.0186766	0.0448963	0.0540577	0.00223321	2.90394	3.62911	186.17	0.75	2.2449	2.1168	0.1617	1.605	1.03041	1.35438	0.045796	1.03041	12.6472	-0.17878	1.35438	1.6397	0.0257344	0.045796	0.0548972	0.00341279	3.98346	4.58383	2.66377	3.36453	0.700763	10.0135
45	2068	191.75	0.89	2.163	2.0685	0.1575	0.19	0.992817	1.31596	0.0441252	0.992817	12.4008	-0.194636	1.31596	1.59126	0.0339406	0.0441252	0.0536813	-0.000376341	2.97635	3.70528	186.85	0.68	2.1756	2.2638	0.168	1.605	0.9986	1.39327	0.0443822	0.9986	12.4535	-0.193734	1.39327	1.68313	0.0434307	0.0443822	0.0540868	-0.000810418	4.03806	4.56695	2.71967	3.35214	0.632465	13.1758
50	2073	192.59	0.84	2.0727	2.2176	0.1638	0.155	0.951369	1.3505	0.0422831	0.951369	12.1831	-0.217734	1.3505	1.6318	0.0405344	0.0422831	0.0517727	-0.00190865	2.99592	3.65681	187.64	0.79	2.0622	2.499	0.1785	1.61	0.94655	1.45486	0.0420689	0.94655	12.226	-0.22752	1.45486	1.7524	0.0692705	0.0420689	0.0516302	-0.00245662	4.1273	4.7566	2.6841	3.49134	0.807248	17.2121
55	2078	193.45	0.86	2.1126	2.2638	0.168	0.16	0.969683	1.37783	0.043097	0.969683	12.0042	-0.178893	1.37783	1.66629	0.034497	0.043097	0.0522492	0.000476555	3.05786	3.77394	188.24	0.6	1.9593	2.6481	0.1848	1.655	0.899319	1.48631	0.0399697	0.899319	11.9727	-0.253301	1.48631	1.79609	0.0436929	0.0399697	0.0490967	-0.00253343	4.19068	4.57854	2.77007	3.36065	0.590575	20.1649
60	2083	194.16	0.71	2.0223	2.3772	0.1701	0.24	0.928236	1.3988	0.0412549	0.928236	11.8007	-0.203475	1.3988	1.69336	0.0270668	0.0412549	0.0504914	-0.00175788	3.12624	3.65807	188.73	0.49	1.4469	3.1626	0.1995	1.505	0.664127	1.55628	0.0295168	0.664127	11.5081	-0.464612	1.55628	1.87379	0.0776959	0.0295168	0.0381959	-0.0109008	4.1041	4.19628	2.68503	3.08007	0.395045	22.1402
65	2088	194.58	0.42	2.1945	2.247	0.168	0.275	1.00728	1.39151	0.0447678	1.00728	11.6955	-0.105253	1.39151	1.69086	-0.00250223	0.0447678	0.0536935	0.00320213	3.17492	3.49037	189.33	0.6	1.4406	3.129	0.1974	1.39	0.661235	1.54197	0.0293882	0.661235	11.0844	-0.423702	1.54197	1.87321	-0.000576677	0.0293882	0.0361404	-0.00205553	4.00205	4.17572	2.56193	3.06498	0.503042	24.6554
70	2093	194.91	0.33	2.3562	2.0454	0.1617	0.285	1.0815	1.35452	0.0480665	1.0815	11.6744	-0.0211095	1.35452	1.65343	-0.0374338	0.0480665	0.0575582	0.00386474	3.15139	3.42672	189.93	0.6	1.764	2.8035	0.1869	1.435	0.809676	1.49751	0.0359856	0.809676	10.849	-0.235316	1.49751	1.82865	-0.0445589	0.0359856	0.0423744	0.00623399	4.02311	4.34947	2.51521	3.19251	0.6773	28.0419
75	2098	195.12	0.21	2.3457	1.9572	0.1554	0.235	1.07668	1.31843	0.0478523	1.07668	11.6504	-0.0239389	1.31843	1.61072	-0.0427059	0.0478523	0.0580272	0.000468996	3.05065	3.19447	190.4	0.47	1.7178	2.7573	0.1848	1.485	0.78847	1.46863	0.0350431	0.78847	10.6147	-0.234337	1.46863	1.7919	-0.036752	0.0350431	0.0425339	0.000159544	3.99418	4.19326	2.34474	3.07785	0.733109	31.7074
80	2103	195.4	0.28	2.2428	1.9866	0.1554	0.215	1.02945	1.30439	0.0457531	1.02945	11.5815	-0.0689131	1.30439	1.58913	-0.0215879	0.0457531	0.056011	-0.00201625	2.98987	3.17735	190.83	0.43	1.4532	2.9778	0.189	1.32	0.667019	1.4876	0.0296453	0.667019	10.281	-0.333696	1.4876	1.80436	0.0124661	0.0296453	0.0371643	-0.00536964	3.861	3.9644	2.33218	2.90987	0.577693	34.5959
85	2108	195.85	0.45	2.3058	1.9887	0.1575	0.25	1.05836	1.32063	0.0470383	1.05836	11.548	-0.0334992	1.32063	1.60155	0.0124168	0.0470383	0.0569398	0.000928774	3.0563	3.48615	191.54	0.71	1.764	2.7384	0.1848	1.47	0.809676	1.47277	0.0359856	0.809676	10.1214	-0.15958	1.47277	1.79174	-0.0126223	0.0359856	0.0425554	0.00539109	4.00218	4.54537	2.55883	3.3363	0.77747	38.4832
90	2113	196.25	0.4	2.4108	1.9635	0.1575	0.23	1.10656	1.33678	0.0491803	1.10656	11.5659	0.0178539	1.33678	1.61989	0.018344	0.0491803	0.0592459	0.00230619	3.09517	3.53367	192.17	0.63	1.7871	2.7846	0.1869	1.54	0.820279	1.49599	0.0364568	0.820279	9.98749	-0.133932	1.49599	1.81273	0.0209842	0.0364568	0.0439796	0.00142426	4.09409	4.61257	2.59372	3.38562	0.791907	42.4428
95	2118	196.74	0.49	2.478	1.9215	0.1575	0.19	1.1374	1.33728	0.0505512	1.1374	11.6129	0.0470155	1.33728	1.62364	0.00374679	0.0505512	0.0610245	0.00177856	3.08555	3.62809	192.77	0.6	1.9383	2.6964	0.1869	1.6	0.88968	1.49952	0.0395413	0.88968	9.93559	-0.0519046	1.49952	1.81996	0.00723751	0.0395413	0.0473159	0.00333626	4.17404	4.73271	2.66302	3.47381	0.81079	46.4967
100	2123	197.15	0.41	2.5074	1.9257	0.1575	0.22	1.1509	1.34608	0.051151	1.1509	11.6689	0.0560777	1.34608	1.6331	0.00946135	0.051151	0.0619387	0.000914168	3.12689	3.60334	193.18	0.41	1.9026	2.7657	0.189	1.55	0.873293	1.5171	0.038813	0.873293	9.87219	-0.0633976	1.5171	1.83883	0.0188669	0.038813	0.0471774	-0.000138508	4.16474	4.53008	2.64485	3.32508	0.680222	49.8978
105	2128	197.58	0.43	2.2869	2.0727	0.1617	0.135	1.04969	1.34792	0.0466528	1.04969	11.6185	-0.0504186	1.34792	1.63661	0.00351005	0.0466528	0.0576021	-0.0043366	3.02659	3.40535	193.57	0.39	2.2218	2.4549	0.1806	1.71	1.01981	1.4772	0.0453247	1.01981	9.96128	0.0890921	1.4772	1.80227	-0.0365648	0.0453247	0.0536646	0.0064872	4.26875	4.71776	2.49953	3.46284	0.963309	54.7144
110	2133	197.75	0.17	2.5788	1.8585	0.1554	0.195	1.18367	1.33804	0.0526075	1.18367	11.7068	0.0883168	1.33804	1.62735	-0.00926001	0.0526075	0.0627902	0.00518815	3.11201	3.36625	193.57	0	1.8228	2.8455	0.1911	1.585	0.836665	1.52788	0.0371851	0.836665	9.85884	-0.102448	1.52788	1.84647	0.0442092	0.0371851	0.0466718	-0.00699282	4.18886	4.12363	2.47083	3.02674	0.555916	57.4939
115	2138	198.17	0.42	2.4822	1.9341	0.1575	0.26	1.13933	1.3431	0.0506369	1.13933	11.7425	0.0356512	1.3431	1.63077	0.00342405	0.0506369	0.0617367	-0.0010535	3.14197	3.59999	193.7	0.13	1.7388	2.8707	0.1911	1.555	0.798109	1.51687	0.0354715	0.798109	9.72749	-0.131346	1.51687	1.84329	-0.00318884	0.0354715	0.043722	-0.00294977	4.13114	4.12366	2.64239	3.02676	0.384369	59.4158
120	2143	198.39	0.22	2.415	1.9425	0.1575	0.22	1.10849	1.32983	0.049266	1.10849	11.7439	0.00144533	1.32983	1.61811	-0.0126667	0.049266	0.0601796	-0.00155711	3.07775	3.28497	193.87	0.17	1.6884	2.8539	0.189	1.56	0.774976	1.49814	0.0344434	0.774976	9.58539	-0.142097	1.49814	1.82399	-0.0192957	0.0344434	0.0421724	-0.00154961	4.08934	4.0964	2.41117	3.00676	0.595591	62.3937
125	2148	198.51	0.12	2.2995	1.9593	0.1554	0.14	1.05547	1.30791	0.0469098	1.05547	11.6922	-0.0517054	1.30791	1.59396	-0.0241527	0.0469098	0.0575482	-0.00263146	2.96023	3.00174	193.97	0.1	1.4574	2.9967	0.1911	1.415	0.668947	1.49581	0.029731	0.668947	9.35066	-0.234729	1.49581	1.81825	-0.00574203	0.029731	0.0371861	-0.00498633	3.93913	3.79367	2.20328	2.78456	0.581278	65.3001
130	2153	198.74	0.23	2.3016	1.9404	0.1554	0.19	1.05643	1.30124	0.0469526	1.05643	11.6464	-0.0458669	1.30124	1.58302	-0.0109371	0.0469526	0.0571258	-0.000422341	2.98181	3.15458	194.33	0.36	1.6653	2.8224	0.1869	1.405	0.764373	1.48051	0.0339721	0.764373	9.23349	-0.117174	1.48051	1.80193	-0.0163136	0.0339721	0.0405457	0.00335969	3.95174	4.18161	2.31546	3.0693	0.753839	69.0693
135	2158	198.91	0.17	2.3184	1.9509	0.1554	0.25	1.06415	1.30935	0.0472954	1.06415	11.6125	-0.0338316	1.30935	1.58919	0.00617257	0.0472954	0.0573939	0.00026806	3.03855	3.18116	194.7	0.37	1.512	2.982	0.1911	1.365	0.694008	1.5036	0.0308448	0.694008	9.057	-0.176492	1.5036	1.82214	0.0202056	0.0308448	0.0380123	-0.0025334	3.93256	4.14375	2.33497	3.04151	0.706535	72.602
140	2163	199.04	0.13	2.4087	1.8774	0.1533	0.205	1.10559	1.30354	0.0491375	1.10559	11.6233	0.0108056	1.30354	1.58448	-0.00471533	0.0491375	0.0592834	0.00188951	3.01886	3.15684	195.15	0.45	1.9677	2.6313	0.1827	1.595	0.903174	1.48198	0.0401411	0.903174	9.10631	0.0493136	1.48198	1.80409	-0.0180476	0.0401411	0.0468608	0.00884843	4.14485	4.63497	2.31712	3.40207	1.08495	78.0267
145	2168	199.4	0.36	2.4654	1.8417	0.1533	0.175	1.13162	1.30387	0.0502942	1.13162	11.6592	0.0358122	1.30387	1.58397	-0.000508061	0.0502942	0.0607741	0.0014907	3.01301	3.4098	195.32	0.17	1.8522	2.7174	0.1848	1.54	0.85016	1.4864	0.0377849	0.85016	9.09796	-0.00834999	1.4864	1.80532	0.0012301	0.0377849	0.0460688	-0.000792003	4.09136	4.25345	2.5028	3.12203	0.619234	81.1229
150	2173	199.67	0.27	2.478	1.8648	0.1554	0.14	1.1374	1.31573	0.0505512	1.1374	11.6974	0.0382194	1.31573	1.59574	0.0117752	0.0505512	0.0612946	0.000520561	3.01483	3.33535	195.6	0.28	1.4427	3.087	0.1953	1.45	0.662199	1.52652	0.0294311	0.662199	8.90244	-0.195523	1.52652	1.84566	0.040338	0.0294311	0.037575	-0.00849381	4.01375	4.13007	2.44814	3.03147	0.583329	84.0396
		BAU 95%																				Production realistic potential
t	Year	Total Carbon Stock (dead wood, soil, trees, stumps and roots) ton C/ha	Bind/ 5y	Harvest timber (ton C/ha)	harvest pulp and paper (ton C/ha)	harvest vrak (ton C/ha)		sawn prod	paper prod	board prod	input sawn	Bound in sawn prod	Added to sawn pool	input paper	Bound in paper	Added to paper pool	input board	Bound in board	Added to board pool	1:1 subst	Change	Tot C forest	Bind/ 5y	Harvest timber (ton C/ha)	harvest pulp and paper (ton C/ha)	harvest vrak (ton C/ha)	grot+ stubbar (ton C/ha)	sawn prod	paper prod	board prod	input sawn	Bound in sawn prod	Added to sawn pool	input paper	Bound in paper	Added to paper pool	input board pool	Bound in board	Added to board pool	1:1 subst	Change	Climate benefit BAU 95% ton CO2/ha	Climate benefit ton CO2/ha	Diff BAU 95% and ton CO2/ha/year	Kumulativ
0	2023	187.18										15			1.5			0.05				187.33										15			1.5			0.05							0
5	2028	187.12	#REF!	2.4843	1.6464	0.1428	0.135	1.14029	1.23429	0.0506797	1.14029	14.7261	-0.273851	1.23429	1.49945	-0.000549457	0.0506797	0.0595186	0.00951855	2.86552	2.54064	187	-0.33	2.4948	1.6296	0.1428	0.53	1.14511	1.23047	0.0508939	1.14511	14.731	-0.269032	1.23047	1.49564	-0.00436096	0.0508939	0.0597328	0.00973275	3.11818	2.52452	1.86483	1.853	-0.0118341	-0.0591707
10	2033	187.21	#REF!	2.352	1.7094	0.1428	0.16	1.07957	1.22581	0.0479808	1.07957	14.4174	-0.308759	1.22581	1.49088	-0.00857063	0.0479808	0.0585023	-0.00101626	2.83673	2.60838	186.86	-0.14	2.3583	1.7262	0.1449	0.52	1.08246	1.23374	0.0481093	1.08246	14.4246	-0.306322	1.23374	1.49813	0.00249458	0.0481093	0.0586687	-0.00106408	3.08711	2.64222	1.91455	1.93939	0.0248347	0.0650028
15	2038	187.3	#REF!	2.1924	1.6863	0.1386	0.12	1.00631	1.17793	0.044725	1.00631	14.0645	-0.352907	1.17793	1.44148	-0.0493951	0.044725	0.0550668	-0.00343549	2.68925	2.37351	186.79	-0.07	2.1672	1.6947	0.1386	0.475	0.994745	1.17495	0.0442109	0.994745	14.0595	-0.365158	1.17495	1.43979	-0.0583485	0.0442109	0.0545821	-0.00408654	2.90907	2.41148	1.74215	1.77003	0.0278733	0.204369
20	2043	187.56	#REF!	2.0055	1.8837	0.1449	0.135	0.920525	1.20715	0.0409122	0.920525	13.6591	-0.405423	1.20715	1.46197	0.0204896	0.0409122	0.0506467	-0.00442007	2.70992	2.58056	186.98	0.19	2.0853	1.8312	0.1428	0.48	0.957153	1.20675	0.0425401	0.957153	13.6912	-0.368324	1.20675	1.46127	0.0214898	0.0425401	0.052189	-0.00239317	2.95055	2.79132	1.89413	2.04883	0.154695	0.977845
25	2048	188.29	#REF!	2.0706	1.9047	0.147	0.155	0.950405	1.23108	0.0422402	0.950405	13.3217	-0.337321	1.23108	1.48953	0.0275516	0.0422402	0.0511934	0.000546674	2.78025	3.20102	187.67	0.69	1.9635	2.0139	0.1512	0.46	0.901246	1.24634	0.0400554	0.901246	13.3017	-0.389506	1.24634	1.50466	0.0433839	0.0400554	0.0492812	-0.00290778	2.98259	3.32356	2.34955	2.43949	0.0899423	1.42756
30	2053	189.11	#REF!	2.1903	1.8879	0.1491	0.105	1.00535	1.25403	0.0446821	1.00535	13.0712	-0.250577	1.25403	1.51734	0.027813	0.0446821	0.0537319	0.00253852	2.816	3.41577	188.45	0.78	2.2281	1.8585	0.1491	0.48	1.0227	1.25211	0.0454532	1.0227	13.0703	-0.231334	1.25211	1.5181	0.0134443	0.0454532	0.054165	0.00488381	3.06521	3.6322	2.50717	2.66603	0.15886	2.22185
35	2058	189.96	#REF!	2.0748	2.0055	0.1533	0.145	0.952333	1.27042	0.0423259	0.952333	12.7912	-0.279968	1.27042	1.53865	0.0213072	0.0423259	0.0518245	-0.00190745	2.84609	3.43552	189.26	0.81	2.1042	2.0391	0.1554	0.435	0.965828	1.29039	0.0429257	0.965828	12.8039	-0.266394	1.29039	1.55875	0.0406491	0.0429257	0.0525008	-0.00166422	3.07691	3.6595	2.52167	2.68607	0.164397	3.04384
40	2063	190.86	#REF!	2.2008	1.9635	0.1533	0.15	1.01017	1.28533	0.0448963	1.01017	12.5955	-0.19574	1.28533	1.55732	0.0186766	0.0448963	0.0540577	0.00223321	2.90394	3.62911	190.14	0.88	2.2575	1.974	0.1554	0.45	1.03619	1.30321	0.046053	1.03619	12.633	-0.170915	1.30321	1.57876	0.0200063	0.046053	0.0553339	0.00283313	3.14399	3.87591	2.66377	2.84492	0.181151	3.94959
45	2068	191.75	#REF!	2.163	2.0685	0.1575	0.19	0.992817	1.31596	0.0441252	0.992817	12.4008	-0.194636	1.31596	1.59126	0.0339406	0.0441252	0.0536813	-0.000376341	2.97635	3.70528	191.03	0.89	2.2365	2.0643	0.1596	0.49	1.02655	1.33238	0.0456246	1.02655	12.4686	-0.164441	1.33238	1.61146	0.0327057	0.0456246	0.0554063	7.24306e-05	3.21776	3.9761	2.71967	2.91846	0.198781	4.9435
50	2073	192.59	#REF!	2.0727	2.2176	0.1638	0.155	0.951369	1.3505	0.0422831	0.951369	12.1831	-0.217734	1.3505	1.6318	0.0405344	0.0422831	0.0517727	-0.00190865	2.99592	3.65681	191.89	0.86	2.0538	2.3037	0.168	0.48	0.942694	1.37859	0.0418975	0.942694	12.2358	-0.232797	1.37859	1.66346	0.0519921	0.0418975	0.0516921	-0.00371428	3.25358	3.92906	2.6841	2.88393	0.199831	5.94265
55	2078	193.45	#REF!	2.1126	2.2638	0.168	0.16	0.969683	1.37783	0.043097	0.969683	12.0042	-0.178893	1.37783	1.66629	0.034497	0.043097	0.0522492	0.000476555	3.05786	3.77394	192.62	0.73	2.1462	2.2974	0.1701	0.49	0.985106	1.39883	0.0437825	0.985106	12.0673	-0.168438	1.39883	1.69289	0.029435	0.0437825	0.0529204	0.00122836	3.3174	3.90963	2.77007	2.86967	0.099596	6.44063
60	2083	194.16	#REF!	2.0223	2.3772	0.1701	0.24	0.928236	1.3988	0.0412549	0.928236	11.8007	-0.203475	1.3988	1.69336	0.0270668	0.0412549	0.0504914	-0.00175788	3.12624	3.65807	193.21	0.59	1.9068	2.5326	0.1764	0.545	0.875221	1.42955	0.0388987	0.875221	11.8049	-0.262443	1.42955	1.72882	0.0359264	0.0388987	0.0482538	-0.00466661	3.35452	3.71334	2.68503	2.72559	0.0405631	6.64345
65	2088	194.58	#REF!	2.1945	2.247	0.168	0.275	1.00728	1.39151	0.0447678	1.00728	11.6955	-0.105253	1.39151	1.69086	-0.00250223	0.0447678	0.0536935	0.00320213	3.17492	3.49037	193.75	0.54	1.911	2.5494	0.1785	0.57	0.877149	1.43697	0.0389844	0.877149	11.5691	-0.235773	1.43697	1.74258	0.013764	0.0389844	0.0475146	-0.000739269	3.38578	3.70304	2.56193	2.71803	0.156096	7.42393
70	2093	194.91	#REF!	2.3562	2.0454	0.1617	0.285	1.0815	1.35452	0.0480665	1.0815	11.6744	-0.0211095	1.35452	1.65343	-0.0374338	0.0480665	0.0575582	0.00386474	3.15139	3.42672	194.07	0.32	2.205	2.2344	0.168	0.54	1.01209	1.3893	0.044982	1.01209	11.4905	-0.0785994	1.3893	1.69734	-0.0452369	0.044982	0.0533815	0.00586691	3.34581	3.54784	2.51521	2.60412	0.0889052	7.86845
75	2098	195.12	#REF!	2.3457	1.9572	0.1554	0.235	1.07668	1.31843	0.0478523	1.07668	11.6504	-0.0239389	1.31843	1.61072	-0.0427059	0.0478523	0.0580272	0.000468996	3.05065	3.19447	194.36	0.29	2.2806	2.1042	0.1617	0.49	1.0468	1.35834	0.0465242	1.0468	11.454	-0.0364889	1.35834	1.65839	-0.0389508	0.0465242	0.0559608	0.00257937	3.27372	3.49086	2.34474	2.56229	0.217554	8.95622
80	2103	195.4	#REF!	2.2428	1.9866	0.1554	0.215	1.02945	1.30439	0.0457531	1.02945	11.5815	-0.0689131	1.30439	1.58913	-0.0215879	0.0457531	0.056011	-0.00201625	2.98987	3.17735	194.67	0.31	2.0349	2.2764	0.1659	0.485	0.934019	1.36358	0.041512	0.934019	11.3082	-0.145825	1.36358	1.65675	-0.0016461	0.041512	0.0514045	-0.00455631	3.22543	3.3834	2.33218	2.48342	0.15124	9.71242
85	2108	195.85	#REF!	2.3058	1.9887	0.1575	0.25	1.05836	1.32063	0.0470383	1.05836	11.548	-0.0334992	1.32063	1.60155	0.0124168	0.0470383	0.0569398	0.000928774	3.0563	3.48615	195.13	0.46	2.1903	2.1693	0.1638	0.535	1.00535	1.36096	0.0446821	1.00535	11.2475	-0.0607487	1.36096	1.65383	-0.00291599	0.0446821	0.0537692	0.00236471	3.28796	3.68666	2.55883	2.70601	0.147177	10.4483
90	2113	196.25	#REF!	2.4108	1.9635	0.1575	0.23	1.10656	1.33678	0.0491803	1.10656	11.5659	0.0178539	1.33678	1.61989	0.018344	0.0491803	0.0592459	0.00230619	3.09517	3.53367	195.6	0.47	2.1966	2.226	0.168	0.52	1.00824	1.38405	0.0448106	1.00824	11.1953	-0.0521299	1.38405	1.67641	0.022574	0.0448106	0.0543158	0.000546546	3.32189	3.76288	2.59372	2.76195	0.168238	11.2895
95	2118	196.74	#REF!	2.478	1.9215	0.1575	0.19	1.1374	1.33728	0.0505512	1.1374	11.6129	0.0470155	1.33728	1.62364	0.00374679	0.0505512	0.0610245	0.00177856	3.08555	3.62809	196.1	0.5	2.2617	2.184	0.1659	0.545	1.03812	1.38404	0.0461387	1.03812	11.178	-0.0173343	1.38404	1.68039	0.00398006	0.0461387	0.0557404	0.00142466	3.35179	3.83986	2.66302	2.81846	0.155439	12.0667
100	2123	197.15	#REF!	2.5074	1.9257	0.1575	0.22	1.1509	1.34608	0.051151	1.1509	11.6689	0.0560777	1.34608	1.6331	0.00946135	0.051151	0.0619387	0.000914168	3.12689	3.60334	196.55	0.45	2.4171	2.0895	0.1659	0.53	1.10945	1.3862	0.0493088	1.10945	11.2336	0.0556285	1.3862	1.68325	0.00286658	0.0493088	0.0591625	0.00342201	3.38163	3.89354	2.64485	2.85786	0.213006	13.1317
105	2128	197.58	#REF!	2.2869	2.0727	0.1617	0.135	1.04969	1.34792	0.0466528	1.04969	11.6185	-0.0504186	1.34792	1.63661	0.00351005	0.0466528	0.0576021	-0.0043366	3.02659	3.40535	196.91	0.36	2.3772	2.0601	0.1617	0.415	1.09113	1.36525	0.0484949	1.09113	11.2657	0.0320699	1.36525	1.66281	-0.0204408	0.0484949	0.0589534	-0.000209029	3.2591	3.63052	2.49953	2.6648	0.165275	13.9581
110	2133	197.75	#REF!	2.5788	1.8585	0.1554	0.195	1.18367	1.33804	0.0526075	1.18367	11.7068	0.0883168	1.33804	1.62735	-0.00926001	0.0526075	0.0627902	0.00518815	3.11201	3.36625	197.17	0.26	2.415	2.0895	0.1659	0.46	1.10849	1.38568	0.049266	1.10849	11.3121	0.0463967	1.38568	1.67963	0.0168196	0.049266	0.0596876	0.000734169	3.33476	3.65871	2.47083	2.68549	0.214666	15.0314
115	2138	198.17	#REF!	2.4822	1.9341	0.1575	0.26	1.13933	1.3431	0.0506369	1.13933	11.7425	0.0356512	1.3431	1.63077	0.00342405	0.0506369	0.0617367	-0.0010535	3.14197	3.59999	197.47	0.3	2.2638	2.1735	0.1659	0.535	1.03908	1.38056	0.0461815	1.03908	11.2847	-0.0273782	1.38056	1.67748	-0.0021507	0.0461815	0.0567329	-0.0029547	3.33983	3.60735	2.64239	2.64779	0.00539831	15.0584
120	2143	198.39	#REF!	2.415	1.9425	0.1575	0.22	1.10849	1.32983	0.049266	1.10849	11.7439	0.00144533	1.32983	1.61811	-0.0126667	0.049266	0.0601796	-0.00155711	3.07775	3.28497	197.63	0.16	2.163	2.2512	0.168	0.495	0.992817	1.38539	0.0441252	0.992817	11.2136	-0.0710643	1.38539	1.68193	0.00444981	0.0441252	0.0541543	-0.00257864	3.30018	3.39099	2.41117	2.48898	0.0778153	15.4475
125	2148	198.51	#REF!	2.2995	1.9593	0.1554	0.14	1.05547	1.30791	0.0469098	1.05547	11.6922	-0.0517054	1.30791	1.59396	-0.0241527	0.0469098	0.0575482	-0.00263146	2.96023	3.00174	197.8	0.17	2.121	2.1882	0.1638	0.385	0.973539	1.35116	0.0432684	0.973539	11.13	-0.0836426	1.35116	1.64849	-0.0334434	0.0432684	0.0528416	-0.00131264	3.1577	3.2093	2.20328	2.35563	0.15235	16.2092
130	2153	198.74	#REF!	2.3016	1.9404	0.1554	0.19	1.05643	1.30124	0.0469526	1.05643	11.6464	-0.0458669	1.30124	1.58302	-0.0109371	0.0469526	0.0571258	-0.000422341	2.98181	3.15458	198.15	0.35	2.1525	2.1819	0.1638	0.475	0.987997	1.35648	0.043911	0.987997	11.0687	-0.0612986	1.35648	1.6479	-0.00058851	0.043911	0.0532522	0.000410555	3.23258	3.5211	2.31546	2.58449	0.269026	17.5544
135	2158	198.91	#REF!	2.3184	1.9509	0.1554	0.25	1.06415	1.30935	0.0472954	1.06415	11.6125	-0.0338316	1.30935	1.58919	0.00617257	0.0472954	0.0573939	0.00026806	3.03855	3.18116	198.39	0.24	2.0538	2.2596	0.1659	0.5	0.942694	1.36183	0.0418975	0.942694	10.9679	-0.100823	1.36183	1.65314	0.00524047	0.0418975	0.0513113	-0.0019409	3.23654	3.37902	2.33497	2.4802	0.145227	18.2805
140	2163	199.04	#REF!	2.4087	1.8774	0.1533	0.205	1.10559	1.30354	0.0491375	1.10559	11.6233	0.0108056	1.30354	1.58448	-0.00471533	0.0491375	0.0592834	0.00188951	3.01886	3.15684	198.68	0.29	2.2113	2.1525	0.1638	0.5	1.01499	1.35972	0.0451105	1.01499	10.9489	-0.0190252	1.35972	1.65195	-0.00118411	0.0451105	0.0541812	0.00286989	3.26794	3.5406	2.31712	2.5988	0.28168	19.6889
145	2168	199.4	#REF!	2.4654	1.8417	0.1533	0.175	1.13162	1.30387	0.0502942	1.13162	11.6592	0.0358122	1.30387	1.58397	-0.000508061	0.0502942	0.0607741	0.0014907	3.01301	3.4098	198.94	0.26	2.2008	2.1483	0.1638	0.465	1.01017	1.35555	0.0448963	1.01017	10.9268	-0.0220511	1.35555	1.64758	-0.00437782	0.0448963	0.0544743	0.00029313	3.23564	3.4695	2.5028	2.54661	0.0438157	19.908
150	2173	199.67	#REF!	2.478	1.8648	0.1554	0.14	1.1374	1.31573	0.0505512	1.1374	11.6974	0.0382194	1.31573	1.59574	0.0117752	0.0505512	0.0612946	0.000520561	3.01483	3.33535	199.38	0.44	2.2953	2.1294	0.1638	0.515	1.05354	1.37152	0.0468241	1.05354	10.9502	0.0234033	1.37152	1.66277	0.0151966	0.0468241	0.0564539	0.00197962	3.31727	3.79785	2.44814	2.78763	0.339482	21.6054
		BAU 95%																				Biofuel 21 TWh
t	Year	Total Carbon Stock (dead wood, soil, trees, stumps and roots) ton C/ha	Bind/ 5y	Harvest timber (ton C/ha)	harvest pulp and paper (ton C/ha)	harvest vrak (ton C/ha)		sawn prod	paper prod	board prod	input sawn	Bound in sawn prod	Added to sawn pool	input paper	Bound in paper	Added to paper pool	input board	Bound in board	Added to board pool	1:1 subst	Change	Tot C forest	Bind/ 5y	Harvest timber (ton C/ha)	harvest pulp and paper (ton C/ha)	harvest vrak (ton C/ha)	Biofuel (ton C/ha)	sawn prod	paper prod	board prod	input sawn	Bound in sawn prod	Added to sawn pool	input paper	Bound in paper	Added to paper pool	input board pool	Bound in board	Added to board pool	1:1 subst	Change	Climate benefit BAU 95% ton CO2/ha	Climate benefit ton CO2/ha	Diff BAU 95% and ton CO2/ha/year	Kumulativ
0	2023	187.18										15			1.5			0.05				187.38										15			1.5			0.05							0
5	2028	187.12	-0.06	2.4843	1.6464	0.1428	0.135	1.14029	1.23429	0.0506797	1.14029	14.7261	-0.273851	1.23429	1.49945	-0.000549457	0.0506797	0.0595186	0.00951855	2.86552	2.54064	187.01	-0.37	2.4864	1.6359	0.1428	0.47	1.14126	1.23081	0.0507226	1.14126	14.7271	-0.272887	1.23081	1.49598	-0.00402496	0.0507226	0.0595614	0.00956139	3.07781	2.44046	1.86483	1.7913	-0.0735312	-0.367656
10	2033	187.21	0.09	2.352	1.7094	0.1428	0.16	1.07957	1.22581	0.0479808	1.07957	14.4174	-0.308759	1.22581	1.49088	-0.00857063	0.0479808	0.0585023	-0.00101626	2.83673	2.60838	186.84	-0.17	2.3331	1.7199	0.1428	0.465	1.07089	1.22517	0.0475952	1.07089	14.4096	-0.317525	1.22517	1.48963	-0.00635002	0.0475952	0.0581243	-0.00143709	3.02952	2.53421	1.91455	1.86011	-0.0544453	-0.639883
15	2038	187.3	0.09	2.1924	1.6863	0.1386	0.12	1.00631	1.17793	0.044725	1.00631	14.0645	-0.352907	1.17793	1.44148	-0.0493951	0.044725	0.0550668	-0.00343549	2.68925	2.37351	186.75	-0.09	2.1567	1.6737	0.1365	0.415	0.989925	1.1644	0.0439967	0.989925	14.041	-0.368558	1.1644	1.42773	-0.0618965	0.0439967	0.0542717	-0.0038526	2.84823	2.32393	1.74215	1.70576	-0.0363912	-0.821839
20	2043	187.56	0.26	2.0055	1.8837	0.1449	0.135	0.920525	1.20715	0.0409122	0.920525	13.6591	-0.405423	1.20715	1.46197	0.0204896	0.0409122	0.0506467	-0.00442007	2.70992	2.58056	186.95	0.2	2.0307	1.8249	0.1428	0.44	0.932091	1.19098	0.0414263	0.932091	13.6494	-0.391646	1.19098	1.44337	0.0156441	0.0414263	0.0510203	-0.00325145	2.88496	2.70571	1.89413	1.98599	0.0918572	-0.362553
25	2048	188.29	0.73	2.0706	1.9047	0.147	0.155	0.950405	1.23108	0.0422402	0.950405	13.3217	-0.337321	1.23108	1.48953	0.0275516	0.0422402	0.0511934	0.000546674	2.78025	3.20102	187.56	0.61	2.0391	1.8921	0.1449	0.43	0.935947	1.21858	0.0415976	0.935947	13.2985	-0.350867	1.21858	1.47373	0.0303595	0.0415976	0.0506168	-0.000403421	2.92896	3.21805	2.34955	2.36205	0.0125011	-0.300047
30	2053	189.11	0.82	2.1903	1.8879	0.1491	0.105	1.00535	1.25403	0.0446821	1.00535	13.0712	-0.250577	1.25403	1.51734	0.027813	0.0446821	0.0537319	0.00253852	2.816	3.41577	188.33	0.77	2.1399	1.8774	0.147	0.435	0.982214	1.23769	0.043654	0.982214	13.027	-0.271521	1.23769	1.49821	0.0244769	0.043654	0.0526018	0.001985	2.98954	3.51449	2.50717	2.57963	0.0724575	0.0622403
35	2058	189.96	0.85	2.0748	2.0055	0.1533	0.145	0.952333	1.27042	0.0423259	0.952333	12.7912	-0.279968	1.27042	1.53865	0.0213072	0.0423259	0.0518245	-0.00190745	2.84609	3.43552	189.15	0.82	2.0475	2.0055	0.1512	0.42	0.939802	1.26373	0.041769	0.939802	12.7387	-0.288335	1.26373	1.52858	0.0303669	0.041769	0.0510678	-0.00153406	3.00573	3.56623	2.52167	2.61761	0.0959384	0.541932
40	2063	190.86	0.9	2.2008	1.9635	0.1533	0.15	1.01017	1.28533	0.0448963	1.01017	12.5955	-0.19574	1.28533	1.55732	0.0186766	0.0448963	0.0540577	0.00223321	2.90394	3.62911	190.01	0.86	2.1	2.0286	0.1554	0.425	0.9639	1.28537	0.04284	0.9639	12.5016	-0.237054	1.28537	1.55558	0.0270087	0.04284	0.0518676	0.000799814	3.06085	3.7116	2.66377	2.72432	0.0605506	0.844685
45	2068	191.75	0.89	2.163	2.0685	0.1575	0.19	0.992817	1.31596	0.0441252	0.992817	12.4008	-0.194636	1.31596	1.59126	0.0339406	0.0441252	0.0536813	-0.000376341	2.97635	3.70528	190.8	0.79	2.1693	2.0265	0.1554	0.435	0.995709	1.30155	0.0442537	0.995709	12.3187	-0.182897	1.30155	1.57654	0.020955	0.0442537	0.0534227	0.00155511	3.11103	3.74064	2.71967	2.74563	0.025958	0.974475
50	2073	192.59	0.84	2.0727	2.2176	0.1638	0.155	0.951369	1.3505	0.0422831	0.951369	12.1831	-0.217734	1.3505	1.6318	0.0405344	0.0422831	0.0517727	-0.00190865	2.99592	3.65681	191.61	0.81	2.0769	2.1525	0.1596	0.47	0.953297	1.32679	0.0423688	0.953297	12.1106	-0.208066	1.32679	1.60549	0.0289464	0.0423688	0.0518126	-0.00161005	3.15835	3.78762	2.6841	2.78011	0.0960176	1.45456
55	2078	193.45	0.86	2.1126	2.2638	0.168	0.16	0.969683	1.37783	0.043097	0.969683	12.0042	-0.178893	1.37783	1.66629	0.034497	0.043097	0.0522492	0.000476555	3.05786	3.77394	192.39	0.78	2.0517	2.2197	0.1638	0.44	0.94173	1.34615	0.0418547	0.94173	11.9106	-0.200017	1.34615	1.62997	0.024479	0.0418547	0.0510139	-0.0007987	3.16888	3.77254	2.77007	2.76905	-0.00102542	1.44944
60	2083	194.16	0.71	2.0223	2.3772	0.1701	0.24	0.928236	1.3988	0.0412549	0.928236	11.8007	-0.203475	1.3988	1.69336	0.0270668	0.0412549	0.0504914	-0.00175788	3.12624	3.65807	193.06	0.67	1.9866	2.352	0.168	0.57	0.911849	1.38048	0.0405266	0.911849	11.6996	-0.211041	1.38048	1.66862	0.0386518	0.0405266	0.0495447	-0.00146923	3.29979	3.79593	2.68503	2.78621	0.101188	1.95538
65	2088	194.58	0.42	2.1945	2.247	0.168	0.275	1.00728	1.39151	0.0447678	1.00728	11.6955	-0.105253	1.39151	1.69086	-0.00250223	0.0447678	0.0536935	0.00320213	3.17492	3.49037	193.45	0.39	2.0916	2.2533	0.1659	0.55	0.960044	1.3687	0.0426686	0.960044	11.5566	-0.14295	1.3687	1.66367	-0.00494826	0.0426686	0.051427	0.00188227	3.28952	3.5335	2.56193	2.59359	0.0316589	2.11367
70	2093	194.91	0.33	2.3562	2.0454	0.1617	0.285	1.0815	1.35452	0.0480665	1.0815	11.6744	-0.0211095	1.35452	1.65343	-0.0374338	0.0480665	0.0575582	0.00386474	3.15139	3.42672	193.74	0.29	2.2659	2.0286	0.1575	0.505	1.04005	1.32601	0.0462244	1.04005	11.5072	-0.0494692	1.32601	1.62011	-0.0435572	0.0462244	0.0553155	0.00388846	3.22205	3.42291	2.51521	2.51242	-0.00279243	2.09971
75	2098	195.12	0.21	2.3457	1.9572	0.1554	0.235	1.07668	1.31843	0.0478523	1.07668	11.6504	-0.0239389	1.31843	1.61072	-0.0427059	0.0478523	0.0580272	0.000468996	3.05065	3.19447	194.11	0.37	2.2617	1.9845	0.1554	0.52	1.03812	1.30823	0.0461387	1.03812	11.4604	-0.0467333	1.30823	1.59462	-0.0254869	0.0461387	0.0559172	0.000601709	3.19904	3.49742	2.34474	2.56711	0.222367	3.21154
80	2103	195.4	0.28	2.2428	1.9866	0.1554	0.215	1.02945	1.30439	0.0457531	1.02945	11.5815	-0.0689131	1.30439	1.58913	-0.0215879	0.0457531	0.056011	-0.00201625	2.98987	3.17735	194.39	0.28	2.1966	1.9845	0.1533	0.47	1.00824	1.29228	0.0448106	1.00824	11.3882	-0.0722083	1.29228	1.57417	-0.020455	0.0448106	0.0546955	-0.00122167	3.12286	3.30898	2.33218	2.42879	0.0966108	3.6946
85	2108	195.85	0.45	2.3058	1.9887	0.1575	0.25	1.05836	1.32063	0.0470383	1.05836	11.548	-0.0334992	1.32063	1.60155	0.0124168	0.0470383	0.0569398	0.000928774	3.0563	3.48615	194.83	0.44	2.3184	1.9446	0.1554	0.505	1.06415	1.30696	0.0472954	1.06415	11.3787	-0.00949458	1.30696	1.58523	0.011063	0.0472954	0.0569642	0.00226876	3.20021	3.64405	2.55883	2.67473	0.115899	4.27409
90	2113	196.25	0.4	2.4108	1.9635	0.1575	0.23	1.10656	1.33678	0.0491803	1.10656	11.5659	0.0178539	1.33678	1.61989	0.018344	0.0491803	0.0592459	0.00230619	3.09517	3.53367	195.29	0.46	2.352	1.9383	0.1554	0.48	1.07957	1.31279	0.0479808	1.07957	11.3856	0.00682293	1.31279	1.59303	0.00779369	0.0479808	0.0580508	0.0010865	3.20171	3.67741	2.59372	2.69922	0.105501	4.8016
95	2118	196.74	0.49	2.478	1.9215	0.1575	0.19	1.1374	1.33728	0.0505512	1.1374	11.6129	0.0470155	1.33728	1.62364	0.00374679	0.0505512	0.0610245	0.00177856	3.08555	3.62809	195.85	0.56	2.4675	1.8816	0.1554	0.49	1.13258	1.31955	0.050337	1.13258	11.4447	0.0591942	1.31955	1.60116	0.00812924	0.050337	0.060599	0.00254827	3.24643	3.8763	2.66302	2.8452	0.182183	5.71251
100	2123	197.15	0.41	2.5074	1.9257	0.1575	0.22	1.1509	1.34608	0.051151	1.1509	11.6689	0.0560777	1.34608	1.6331	0.00946135	0.051151	0.0619387	0.000914168	3.12689	3.60334	196.28	0.43	2.4318	1.9593	0.1575	0.515	1.1162	1.34032	0.0496087	1.1162	11.482	0.0372273	1.34032	1.62337	0.0222166	0.0496087	0.0603212	-0.000277806	3.29134	3.78051	2.64485	2.77489	0.130038	6.3627
105	2128	197.58	0.43	2.2869	2.0727	0.1617	0.135	1.04969	1.34792	0.0466528	1.04969	11.6185	-0.0504186	1.34792	1.63661	0.00351005	0.0466528	0.0576021	-0.0043366	3.02659	3.40535	196.62	0.34	2.2848	2.0097	0.1575	0.39	1.04872	1.32346	0.0466099	1.04872	11.4482	-0.0337554	1.32346	1.61044	-0.0129356	0.0466099	0.0572733	-0.00304791	3.1473	3.43756	2.49953	2.52317	0.0236431	6.48092
110	2133	197.75	0.17	2.5788	1.8585	0.1554	0.195	1.18367	1.33804	0.0526075	1.18367	11.7068	0.0883168	1.33804	1.62735	-0.00926001	0.0526075	0.0627902	0.00518815	3.11201	3.36625	196.88	0.26	2.4822	1.911	0.1575	0.445	1.13933	1.33432	0.0506369	1.13933	11.5083	0.0600336	1.33432	1.61901	0.00857028	0.0506369	0.0607615	0.00348816	3.24721	3.5793	2.47083	2.6272	0.156377	7.2628
115	2138	198.17	0.42	2.4822	1.9341	0.1575	0.26	1.13933	1.3431	0.0506369	1.13933	11.7425	0.0356512	1.3431	1.63077	0.00342405	0.0506369	0.0617367	-0.0010535	3.14197	3.59999	197.27	0.39	2.3982	1.9572	0.1575	0.47	1.10077	1.3313	0.0489233	1.10077	11.5241	0.0158178	1.3313	1.6175	-0.00150897	0.0489233	0.0596645	-0.00109697	3.23889	3.6421	2.64239	2.6733	0.0309052	7.41732
120	2143	198.39	0.22	2.415	1.9425	0.1575	0.22	1.10849	1.32983	0.049266	1.10849	11.7439	0.00144533	1.32983	1.61811	-0.0126667	0.049266	0.0601796	-0.00155711	3.07775	3.28497	197.53	0.26	2.3247	1.9677	0.1554	0.46	1.06704	1.31728	0.0474239	1.06704	11.5047	-0.0194099	1.31728	1.60321	-0.0142843	0.0474239	0.0579712	-0.00169332	3.19007	3.41468	2.41117	2.50638	0.0952079	7.89336
125	2148	198.51	0.12	2.2995	1.9593	0.1554	0.14	1.05547	1.30791	0.0469098	1.05547	11.6922	-0.0517054	1.30791	1.59396	-0.0241527	0.0469098	0.0575482	-0.00263146	2.96023	3.00174	197.64	0.11	2.2743	1.9635	0.1554	0.41	1.0439	1.30333	0.0463957	1.0439	11.4639	-0.0407136	1.30333	1.58674	-0.0164691	0.0463957	0.0566437	-0.0013275	3.12208	3.17357	2.20328	2.3294	0.126123	8.52398
130	2153	198.74	0.23	2.3016	1.9404	0.1554	0.19	1.05643	1.30124	0.0469526	1.05643	11.6464	-0.0458669	1.30124	1.58302	-0.0109371	0.0469526	0.0571258	-0.000422341	2.98181	3.15458	197.83	0.19	2.2974	1.9026	0.1533	0.44	1.05451	1.28585	0.046867	1.05451	11.4377	-0.0262724	1.28585	1.56635	-0.0203939	0.046867	0.0568802	0.000236569	3.11564	3.25922	2.31546	2.39226	0.0767997	8.90798
135	2158	198.91	0.17	2.3184	1.9509	0.1554	0.25	1.06415	1.30935	0.0472954	1.06415	11.6125	-0.0338316	1.30935	1.58919	0.00617257	0.0472954	0.0573939	0.00026806	3.03855	3.18116	198.12	0.29	2.2932	1.953	0.1554	0.43	1.05258	1.30397	0.0467813	1.05258	11.412	-0.0257233	1.30397	1.58087	0.0145178	0.0467813	0.0568364	-4.38601e-05	3.14054	3.41929	2.33497	2.50976	0.174785	9.7819
140	2163	199.04	0.13	2.4087	1.8774	0.1533	0.205	1.10559	1.30354	0.0491375	1.10559	11.6233	0.0108056	1.30354	1.58448	-0.00471533	0.0491375	0.0592834	0.00188951	3.01886	3.15684	198.29	0.17	2.2722	1.9404	0.1533	0.525	1.04294	1.29404	0.0463529	1.04294	11.379	-0.0329372	1.29404	1.5735	-0.00736658	0.0463529	0.0564002	-0.000436153	3.17909	3.30835	2.31712	2.42833	0.111205	10.3379
145	2168	199.4	0.36	2.4654	1.8417	0.1533	0.175	1.13162	1.30387	0.0502942	1.13162	11.6592	0.0358122	1.30387	1.58397	-0.000508061	0.0502942	0.0607741	0.0014907	3.01301	3.4098	198.57	0.28	2.436	1.8249	0.1512	0.415	1.11812	1.29028	0.0496944	1.11812	11.4244	0.0453522	1.29028	1.56844	-0.00506124	0.0496944	0.0596646	0.00326442	3.13761	3.46117	2.5028	2.5405	0.0377023	10.5264
150	2173	199.67	0.27	2.478	1.8648	0.1554	0.14	1.1374	1.31573	0.0505512	1.1374	11.6974	0.0382194	1.31573	1.59574	0.0117752	0.0505512	0.0612946	0.000520561	3.01483	3.33535	198.91	0.34	2.4402	1.8459	0.1533	0.44	1.12005	1.29929	0.0497801	1.12005	11.4674	0.0430043	1.29929	1.57655	0.00811429	0.0497801	0.0603274	0.000662753	3.17161	3.56339	2.44814	2.61553	0.167386	11.3634

## Sheet: 1.3 peter 95%
																					PARAMETERS USED						Halftime
																					qpap	0.346574	loss rate for paper (from half live)				35
																					qsawn	0.0277259	loss rate for boards (from half live)				2
																					qboard	0.0198042	loss rate för sawn wood (from halv life)				25
																					SFtot	1.3	total substitution level
																					p	0.459	Proportion of harvested C in timber that ends up in sawn wood products
																					pboard	0.0204	Proportion of harvested C in timber that ends up in boards
																					ppaperboard	0.14	proportion of harvested C in timber that ends up in paper board
																					paperpulp	0.38	proportion of harvested C in pulpwood that ends up in paper
																					papertimb	0.105	proportion of harvested C in timber that ends up in paper
																					k	0.21	m3 to ton C
	TOTAL CARBON ton
		BAU 95%																				Harvest 75%
t	Year	Total Carbon Stock (dead wood, soil, trees, stumps and roots) ton C/ha	Bind/ 5y	Harvest timber (ton C/ha)	harvest pulp and paper (ton C/ha)	harvest vrak (ton C/ha)	Biofuel	sawn prod	paper prod	board prod	input sawn	Bound in sawn prod	Added to sawn pool	input paper	Bound in paper	Added to paper pool	input board	Bound in board	Added to board pool	Subst	Change	Tot C forest	Bind/ 5y	Harvest timber (ton C/ha)	harvest pulp and paper (ton C/ha)	harvest vrak (ton C/ha)	biofuel	sawn prod	paper prod	board prod	input sawn	Bound in sawn prod	Added to sawn pool	input paper	Bound in paper	Added to paper pool	input board pool	Bound in board	Added to board pool	Subst	Change	Climate benefit BAU 95% ton CO2/ha	Climate benefit ton CO2/ha	Diff BAU 95% and ton CO2/ha/year	Kumulativ
0	2023	187.18		2.4255								15			1.5			0.05				187.23										15			1.5			0.05						0	0
5	2028	187.12	-0.06	2.4843	1.6464	0.1428	0.135	1.14029	1.23429	0.0506797	1.14029	14.1986	-0.801448	1.23429	1.49945	-0.000549457	0.0506797	0.0595186	0.00951855	5.73105	4.87857	188.56	1.33	1.9131	1.3965	0.1176	0.11	0.878113	0.99938	0.0390272	0.878113	13.9364	-1.06363	0.99938	1.26454	-0.235455	0.0390272	0.0478661	-0.00213393	4.59836	4.62714	3.58087	3.39632	-0.184549	-0.922745
10	2033	187.21	0.09	2.352	1.7094	0.1428	0.16	1.07957	1.22581	0.0479808	1.07957	13.4401	-0.758427	1.22581	1.49088	-0.00857063	0.0479808	0.0585023	-0.00101626	5.67346	4.99545	190.28	1.72	1.9992	1.323	0.1155	0.115	0.917633	0.992544	0.0407837	0.917633	13.0499	-0.886423	0.992544	1.21609	-0.0484585	0.0407837	0.0492453	0.00137921	4.61851	5.40501	3.66666	3.96728	0.300618	0.580345
15	2038	187.3	0.09	2.1924	1.6863	0.1386	0.12	1.00631	1.17793	0.044725	1.00631	12.7066	-0.733505	1.17793	1.44148	-0.0493951	0.044725	0.0550668	-0.00343549	5.37849	4.68215	192.2	1.92	1.9215	1.3062	0.1134	0.09	0.881969	0.967123	0.0391986	0.881969	12.2426	-0.80734	0.967123	1.1821	-0.0339868	0.0391986	0.047904	-0.00134127	4.46043	5.53776	3.4367	4.06472	0.628016	3.72043
20	2043	187.56	0.26	2.0055	1.8837	0.1449	0.135	0.920525	1.20715	0.0409122	0.920525	11.9823	-0.72434	1.20715	1.46197	0.0204896	0.0409122	0.0506467	-0.00442007	5.41983	4.97156	194.5	2.3	1.8732	1.4238	0.1176	0.125	0.859799	0.999978	0.0382133	0.859799	11.5176	-0.725	0.999978	1.20895	0.0268464	0.0382133	0.0466816	-0.00122242	4.60148	6.2021	3.64912	4.55234	0.90322	8.23652
25	2048	188.29	0.73	2.0706	1.9047	0.147	0.155	0.950405	1.23108	0.0422402	0.950405	11.3816	-0.600694	1.23108	1.48953	0.0275516	0.0422402	0.0511934	0.000546674	5.56049	5.71789	196.9	2.4	1.8438	1.5372	0.1218	0.11	0.846304	1.03587	0.0376135	0.846304	10.873	-0.644644	1.03587	1.24958	0.0406348	0.0376135	0.0458657	-0.000815856	4.69664	6.49182	4.19693	4.76499	0.568058	11.0768
30	2053	189.11	0.82	2.1903	1.8879	0.1491	0.105	1.00535	1.25403	0.0446821	1.00535	10.9136	-0.467992	1.25403	1.51734	0.027813	0.0446821	0.0537319	0.00253852	5.63199	6.01435	199.47	2.57	2.0391	1.428	0.1218	0.12	0.935947	1.04222	0.0415976	0.935947	10.4014	-0.471552	1.04222	1.26312	0.0135358	0.0415976	0.0497056	0.0038399	4.82157	6.93739	4.41453	5.09205	0.677514	14.4644
35	2058	189.96	0.85	2.0748	2.0055	0.1533	0.145	0.952333	1.27042	0.0423259	0.952333	10.4532	-0.460425	1.27042	1.53865	0.0213072	0.0423259	0.0518245	-0.00190745	5.69218	6.10115	202.19	2.72	1.9551	1.5666	0.126	0.145	0.897391	1.07431	0.039884	0.897391	9.95235	-0.449066	1.07431	1.2976	0.0344808	0.039884	0.0486708	-0.0010348	4.93051	7.23489	4.47825	5.31041	0.832162	18.6252
40	2063	190.86	0.9	2.2008	1.9635	0.1533	0.15	1.01017	1.28533	0.0448963	1.01017	10.1102	-0.34299	1.28533	1.55732	0.0186766	0.0448963	0.0540577	0.00223321	5.80788	6.3858	204.82	2.63	1.8291	1.638	0.1281	0.125	0.839557	1.07057	0.0373136	0.839557	9.50358	-0.448769	1.07057	1.29995	0.0023574	0.0373136	0.0459175	-0.00275333	4.83626	7.0171	4.68718	5.15055	0.463371	20.942
45	2068	191.75	0.89	2.163	2.0685	0.1575	0.19	0.992817	1.31596	0.0441252	0.992817	9.79424	-0.31594	1.31596	1.59126	0.0339406	0.0441252	0.0536813	-0.000376341	5.9527	6.56032	207.44	2.62	1.8123	1.6737	0.1302	0.145	0.831846	1.08002	0.0369709	0.831846	9.10519	-0.398387	1.08002	1.30982	0.00986673	0.0369709	0.0450881	-0.000829444	4.88956	7.12021	4.81528	5.22623	0.410956	22.9968
50	2073	192.59	0.84	2.0727	2.2176	0.1638	0.155	0.951369	1.3505	0.0422831	0.951369	9.47775	-0.316489	1.3505	1.6318	0.0405344	0.0422831	0.0517727	-0.00190865	5.99183	6.55397	209.96	2.52	1.848	1.6023	0.126	0.175	0.848232	1.06163	0.0376992	0.848232	8.77476	-0.33043	1.06163	1.29318	-0.0166413	0.0376992	0.0456697	0.000581654	4.87669	7.0502	4.81061	5.17485	0.364236	24.818
55	2078	193.45	0.86	2.1126	2.2638	0.168	0.16	0.969683	1.37783	0.043097	0.969683	9.22054	-0.257206	1.37783	1.66629	0.034497	0.043097	0.0522492	0.000476555	6.11572	6.75349	212.44	2.48	1.9782	1.5288	0.126	0.115	0.907994	1.0656	0.0403553	0.907994	8.54687	-0.227894	1.0656	1.29421	0.00102721	0.0403553	0.0484286	0.0027589	4.8724	7.12829	4.95706	5.23217	0.275106	26.1935
60	2083	194.16	0.71	2.0223	2.3772	0.1701	0.24	0.928236	1.3988	0.0412549	0.928236	8.95519	-0.265358	1.3988	1.69336	0.0270668	0.0412549	0.0504914	-0.00175788	6.25248	6.72243	214.79	2.35	1.9992	1.4007	0.1197	0.125	0.917633	1.02207	0.0407837	0.917633	8.35811	-0.188754	1.02207	1.25086	-0.0433514	0.0407837	0.0493447	0.00091611	4.73798	6.85679	4.93426	5.03288	0.0986202	26.6866
65	2088	194.58	0.42	2.1945	2.247	0.168	0.275	1.00728	1.39151	0.0447678	1.00728	8.80322	-0.151968	1.39151	1.69086	-0.00250223	0.0447678	0.0536935	0.00320213	6.34985	6.61858	217.31	2.52	1.9845	1.449	0.1218	0.165	0.910885	1.03682	0.0404838	0.910885	8.18705	-0.171067	1.03682	1.25794	0.00708898	0.0404838	0.0492068	-0.000137933	4.83639	7.19227	4.85804	5.27913	0.42109	28.7921
70	2093	194.91	0.33	2.3562	2.0454	0.1617	0.285	1.0815	1.35452	0.0480665	1.0815	8.74514	-0.0580757	1.35452	1.65343	-0.0374338	0.0480665	0.0575582	0.00386474	6.30279	6.54115	219.68	2.37	1.953	1.4511	0.1197	0.14	0.896427	1.0299	0.0398412	0.896427	8.02366	-0.163381	1.0299	1.25228	-0.00566633	0.0398412	0.0485398	-0.000666983	4.76294	6.96323	4.8012	5.11101	0.309807	30.3411
75	2098	195.12	0.21	2.3457	1.9572	0.1554	0.235	1.07668	1.31843	0.0478523	1.07668	8.68976	-0.0553773	1.31843	1.61072	-0.0427059	0.0478523	0.0580272	0.000468996	6.10129	6.21368	222.01	2.33	1.9593	1.428	0.1197	0.15	0.899319	1.02267	0.0399697	0.899319	7.88432	-0.13934	1.02267	1.24404	-0.00823618	0.0399697	0.0485504	1.06129e-05	4.7541	6.93653	4.56084	5.09142	0.530578	32.994
80	2103	195.4	0.28	2.2428	1.9866	0.1554	0.215	1.02945	1.30439	0.0457531	1.02945	8.59432	-0.0954399	1.30439	1.58913	-0.0215879	0.0457531	0.056011	-0.00201625	5.97974	6.1407	224.29	2.28	2.0454	1.3083	0.1155	0.13	0.938839	0.998277	0.0417262	0.938839	7.80254	-0.0817827	0.998277	1.21819	-0.0258475	0.0417262	0.0503087	0.00175832	4.67896	6.85309	4.50727	5.03017	0.522896	35.6085
85	2108	195.85	0.45	2.3058	1.9887	0.1575	0.25	1.05836	1.32063	0.0470383	1.05836	8.54016	-0.0541682	1.32063	1.60155	0.0124168	0.0470383	0.0569398	0.000928774	6.1126	6.52178	226.57	2.28	1.911	1.4301	0.1197	0.21	0.877149	1.01163	0.0389844	0.877149	7.66966	-0.132886	1.01163	1.22698	0.00878677	0.0389844	0.0478778	-0.00243093	4.77204	6.92551	4.78698	5.08332	0.29634	37.0902
90	2113	196.25	0.4	2.4108	1.9635	0.1575	0.23	1.10656	1.33678	0.0491803	1.10656	8.54119	0.00103883	1.33678	1.61989	0.018344	0.0491803	0.0592459	0.00230619	6.19034	6.61203	228.53	1.96	2.0097	1.2558	0.1113	0.22	0.922452	0.96958	0.0409979	0.922452	7.59928	-0.0703803	0.96958	1.18648	-0.0404992	0.0409979	0.0494616	0.00158375	4.67584	6.52654	4.85323	4.79048	-0.0627458	36.7765
95	2118	196.74	0.49	2.478	1.9215	0.1575	0.19	1.1374	1.33728	0.0505512	1.1374	8.57294	0.0317492	1.33728	1.62364	0.00374679	0.0505512	0.0610245	0.00177856	6.1711	6.69837	230.46	1.93	1.9047	1.3209	0.1134	0.235	0.874257	0.968593	0.0388559	0.874257	7.48981	-0.109465	0.968593	1.17834	-0.00814632	0.0388559	0.0475995	-0.00186203	4.6462	6.45673	4.91661	4.73924	-0.177369	35.8896
100	2123	197.15	0.41	2.5074	1.9257	0.1575	0.22	1.1509	1.34608	0.051151	1.1509	8.61408	0.0411338	1.34608	1.6331	0.00946135	0.051151	0.0619387	0.000914168	6.25378	6.71529	232.36	1.9	1.9719	1.1928	0.1071	0.215	0.905102	0.936379	0.0402268	0.905102	7.42536	-0.0644497	0.936379	1.14468	-0.0336541	0.0402268	0.0486412	0.00104172	4.53284	6.33578	4.92902	4.65046	-0.278561	34.4968
105	2128	197.58	0.43	2.2869	2.0727	0.1617	0.135	1.04969	1.34792	0.0466528	1.04969	8.54868	-0.0654004	1.34792	1.63661	0.00351005	0.0466528	0.0576021	-0.0043366	6.05319	6.41696	234.26	1.9	1.5561	1.6632	0.1239	0.09	0.71425	1.01326	0.0317444	0.71425	7.1784	-0.246959	1.01326	1.21561	0.0709317	0.0317444	0.0403431	-0.00829817	4.46316	6.17883	4.71005	4.53526	-0.174786	33.6229
110	2133	197.75	0.17	2.5788	1.8585	0.1554	0.195	1.18367	1.33804	0.0526075	1.18367	8.62573	0.0770477	1.33804	1.62735	-0.00926001	0.0526075	0.0627902	0.00518815	6.22401	6.46699	236.14	1.88	1.6086	1.5855	0.1197	0.04	0.738347	0.996597	0.0328154	0.738347	6.98751	-0.190893	0.996597	1.21149	-0.00412442	0.0328154	0.0399472	-0.000395923	4.35994	6.04453	4.74677	4.43668	-0.310085	32.0725
115	2138	198.17	0.42	2.4822	1.9341	0.1575	0.26	1.13933	1.3431	0.0506369	1.13933	8.64846	0.0227346	1.3431	1.63077	0.00342405	0.0506369	0.0617367	-0.0010535	6.28394	6.72905	237.97	1.83	1.7598	1.3944	0.1134	0.05	0.807748	0.961023	0.0358999	0.807748	6.89073	-0.0967809	0.961023	1.17519	-0.0363031	0.0358999	0.0429616	0.00301449	4.31288	6.01281	4.93912	4.4134	-0.525716	29.4439
120	2143	198.39	0.22	2.415	1.9425	0.1575	0.22	1.10849	1.32983	0.049266	1.10849	8.63741	-0.0110532	1.32983	1.61811	-0.0126667	0.049266	0.0601796	-0.00155711	6.1555	6.35022	239.82	1.85	2.1504	1.0374	0.1029	0.05	0.987034	0.92106	0.0438682	0.987034	6.98576	0.0950327	0.92106	1.12881	-0.0463805	0.0438682	0.0514628	0.00850113	4.34291	6.25006	4.66106	4.58755	-0.0735172	29.0763
125	2148	198.51	0.12	2.2995	1.9593	0.1554	0.14	1.05547	1.30791	0.0469098	1.05547	8.57477	-0.0626369	1.30791	1.59396	-0.0241527	0.0469098	0.0575482	-0.00263146	5.92046	5.95104	241.93	2.11	2.1882	0.9282	0.0987	0.05	1.00438	0.888825	0.0446393	1.00438	7.08584	0.100081	0.888825	1.08837	-0.040434	0.0446393	0.0537367	0.00227392	4.24463	6.41655	4.36806	4.70975	0.341686	30.7847
130	2153	198.74	0.23	2.3016	1.9404	0.1554	0.19	1.05643	1.30124	0.0469526	1.05643	8.5212	-0.0535647	1.30124	1.58302	-0.0109371	0.0469526	0.0571258	-0.000422341	5.96362	6.1287	244.14	2.21	2.2512	0.9555	0.1008	0.135	1.0333	0.914634	0.0459245	1.0333	7.20188	0.116043	0.914634	1.10703	0.0186612	0.0459245	0.0554239	0.00168718	4.47525	6.82164	4.49846	5.00708	0.508622	33.3278
135	2158	198.91	0.17	2.3184	1.9509	0.1554	0.25	1.06415	1.30935	0.0472954	1.06415	8.48229	-0.0389196	1.30935	1.58919	0.00617257	0.0472954	0.0573939	0.00026806	6.07711	6.21463	245.96	1.82	2.2176	0.903	0.0987	0.11	1.01788	0.886452	0.045239	1.01788	7.28748	0.0855985	0.886452	1.08215	-0.0248831	0.045239	0.0550367	-0.000387187	4.32809	6.20842	4.56154	4.55698	-0.00456026	33.305
140	2163	199.04	0.13	2.4087	1.8774	0.1533	0.205	1.10559	1.30354	0.0491375	1.10559	8.48985	0.00756625	1.30354	1.58448	-0.00471533	0.0491375	0.0592834	0.00188951	6.03772	6.17246	247.94	1.98	2.2302	0.8568	0.0966	0.095	1.02366	0.871983	0.0454961	1.02366	7.36778	0.0803012	0.871983	1.06328	-0.0188678	0.0454961	0.0552253	0.000188594	4.26218	6.3038	4.53059	4.62699	0.0964048	33.7871
145	2168	199.4	0.36	2.4654	1.8417	0.1533	0.175	1.13162	1.30387	0.0502942	1.13162	8.52246	0.0326121	1.30387	1.58397	-0.000508061	0.0502942	0.0607741	0.0014907	6.02602	6.41961	249.91	1.97	2.1231	0.9135	0.0966	0.105	0.974503	0.867289	0.0433112	0.974503	7.38853	0.0207474	0.867289	1.05525	-0.00802888	0.0433112	0.0530738	-0.0021515	4.20966	6.19023	4.712	4.54363	-0.168371	32.9452
150	2173	199.67	0.27	2.478	1.8648	0.1554	0.14	1.1374	1.31573	0.0505512	1.1374	8.55664	0.0341739	1.31573	1.59574	0.0117752	0.0505512	0.0612946	0.000520561	6.02966	6.34613	251.97	2.06	2.1336	0.903	0.0966	0.21	0.979322	0.865872	0.0435254	0.979322	7.41141	0.0228811	0.865872	1.05242	-0.00283682	0.0435254	0.0529076	-0.000166135	4.34616	6.42604	4.65806	4.71671	0.0586529	33.2385
		BAU 95%																				rotation +30 year
t	Year	Total Carbon Stock (dead wood, soil, trees, stumps and roots) ton C/ha	Bind/ 5y	Harvest timber (ton C/ha)	harvest pulp and paper (ton C/ha)	harvest vrak (ton C/ha)		sawn prod	paper prod	board prod	input sawn	Bound in sawn prod	Added to sawn pool	input paper	Bound in paper	Added to paper pool	input board	Bound in board	Added to board pool	1:1 subst	Change	Tot C forest	Bind/ 5y	Harvest timber (ton C/ha)	harvest pulp and paper (ton C/ha)	harvest vrak (ton C/ha)	biofuel	sawn prod	paper prod	board prod	input sawn	Bound in sawn prod	Added to sawn pool	input paper	Bound in paper	Added to paper pool	input board pool	Bound in board	Added to board pool	1:1 subst	Change	Climate benefit BAU 95% ton CO2/ha	Climate benefit ton CO2/ha	Diff BAU 95% and ton CO2/ha/year	Kumulativ
0	2023	187.18										15			1.5			0.05				187.28										15			1.5			0.05							0
5	2028	187.12	-0.06	2.4843	1.6464	0.1428	0.135	1.14029	1.23429	0.0506797	1.14029	14.1986	-0.801448	1.23429	1.49945	-0.000549457	0.0506797	0.0595186	0.00951855	5.73105	4.87857	189.35	2.07	1.4238	1.2621	0.0987	0.11	0.653524	0.828429	0.0290455	0.653524	13.7118	-1.28822	0.828429	1.09359	-0.406406	0.0290455	0.0378844	-0.0121156	3.76298	4.12624	3.58087	3.02866	-0.55221	-2.76105
10	2033	187.21	0.09	2.352	1.7094	0.1428	0.16	1.07957	1.22581	0.0479808	1.07957	13.4401	-0.758427	1.22581	1.49088	-0.00857063	0.0479808	0.0585023	-0.00101626	5.67346	4.99545	191.94	2.59	1.092	1.134	0.084	0.065	0.501228	0.69846	0.0222768	0.501228	12.438	-1.27375	0.69846	0.891782	-0.201812	0.0222768	0.0289739	-0.00891048	3.0875	4.19302	3.66666	3.07768	-0.588979	-5.70595
15	2038	187.3	0.09	2.1924	1.6863	0.1386	0.12	1.00631	1.17793	0.044725	1.00631	12.7066	-0.733505	1.17793	1.44148	-0.0493951	0.044725	0.0550668	-0.00343549	5.37849	4.68215	195.67	3.73	1.1718	0.9807	0.0777	0.055	0.537856	0.659757	0.0239047	0.537856	11.3658	-1.07224	0.659757	0.817403	-0.0743787	0.0239047	0.0290266	5.27541e-05	2.97076	5.55419	3.4367	4.07678	0.640078	-2.50556
20	2043	187.56	0.26	2.0055	1.8837	0.1449	0.135	0.920525	1.20715	0.0409122	0.920525	11.9823	-0.72434	1.20715	1.46197	0.0204896	0.0409122	0.0506467	-0.00442007	5.41983	4.97156	200.12	4.45	1.5246	1.2474	0.1008	0.115	0.699791	0.847539	0.0311018	0.699791	10.5943	-0.771504	0.847539	0.992037	0.174634	0.0311018	0.0362331	0.00720645	3.88414	7.74448	3.64912	5.68445	2.03532	7.67105
25	2048	188.29	0.73	2.0706	1.9047	0.147	0.155	0.950405	1.23108	0.0422402	0.950405	11.3816	-0.600694	1.23108	1.48953	0.0275516	0.0422402	0.0511934	0.000546674	5.56049	5.71789	204.15	4.03	1.3545	1.1991	0.0945	0.09	0.621716	0.787511	0.0276318	0.621716	9.84458	-0.749709	0.787511	0.962879	-0.0291574	0.0276318	0.034037	-0.00219611	3.55953	6.80847	4.19693	4.99742	0.800481	11.6735
30	2053	189.11	0.82	2.1903	1.8879	0.1491	0.105	1.00535	1.25403	0.0446821	1.00535	10.9136	-0.467992	1.25403	1.51734	0.027813	0.0446821	0.0537319	0.00253852	5.63199	6.01435	208.64	4.49	1.281	1.2201	0.0924	0.07	0.587979	0.777483	0.0261324	0.587979	9.15818	-0.686396	0.777483	0.947698	-0.0151818	0.0261324	0.0321493	-0.00188762	3.46255	7.24908	4.41453	5.32083	0.906296	16.2049
35	2058	189.96	0.85	2.0748	2.0055	0.1533	0.145	0.952333	1.27042	0.0423259	0.952333	10.4532	-0.460425	1.27042	1.53865	0.0213072	0.0423259	0.0518245	-0.00190745	5.69218	6.10115	213.25	4.61	2.3163	1.3923	0.126	0.12	1.06318	1.09657	0.0472525	1.06318	9.03584	-0.12234	1.09657	1.2641	0.316401	0.0472525	0.0529358	0.0207864	5.14098	9.96583	4.47825	7.31492	2.83667	30.3883
40	2063	190.86	0.9	2.2008	1.9635	0.1533	0.15	1.01017	1.28533	0.0448963	1.01017	10.1102	-0.34299	1.28533	1.55732	0.0186766	0.0448963	0.0540577	0.00223321	5.80788	6.3858	216.24	2.99	2.2575	1.5225	0.1323	0.14	1.03619	1.13164	0.046053	1.03619	8.90235	-0.133492	1.13164	1.3551	0.0910023	0.046053	0.0554108	0.00247504	5.26799	8.21798	4.68718	6.03199	1.34482	37.1124
45	2068	191.75	0.89	2.163	2.0685	0.1575	0.19	0.992817	1.31596	0.0441252	0.992817	9.79424	-0.31594	1.31596	1.59126	0.0339406	0.0441252	0.0536813	-0.000376341	5.9527	6.56032	218.63	2.39	2.3478	1.8249	0.1491	0.145	1.07764	1.26867	0.0478951	1.07764	8.82759	-0.0747638	1.26867	1.50822	0.153123	0.0478951	0.0576905	0.00227965	5.80684	8.27748	4.81528	6.07567	1.26039	43.4143
50	2073	192.59	0.84	2.0727	2.2176	0.1638	0.155	0.951369	1.3505	0.0422831	0.951369	9.47775	-0.316489	1.3505	1.6318	0.0405344	0.0422831	0.0517727	-0.00190865	5.99183	6.55397	220.12	1.49	2.4927	1.827	0.1533	0.145	1.14415	1.30497	0.0508511	1.14415	8.82901	0.00142339	1.30497	1.57159	0.063367	0.0508511	0.0610494	0.00335895	6.0034	7.56155	4.81061	5.55018	0.739566	47.1121
55	2078	193.45	0.86	2.1126	2.2638	0.168	0.16	0.969683	1.37783	0.043097	0.969683	9.22054	-0.257206	1.37783	1.66629	0.034497	0.043097	0.0522492	0.000476555	6.11572	6.75349	221.2	1.08	2.583	1.6338	0.1449	0.09	1.1856	1.25368	0.0526932	1.1856	8.8717	0.0426868	1.25368	1.5315	-0.0400907	0.0526932	0.0634853	0.0024359	5.78721	6.87224	4.95706	5.04423	0.0871657	47.548
60	2083	194.16	0.71	2.0223	2.3772	0.1701	0.24	0.928236	1.3988	0.0412549	0.928236	8.95519	-0.265358	1.3988	1.69336	0.0270668	0.0412549	0.0504914	-0.00175788	6.25248	6.72243	222.27	1.07	2.5536	1.5876	0.1407	0.14	1.1721	1.22892	0.0520934	1.1721	8.89536	0.0236664	1.22892	1.49965	-0.0318461	0.0520934	0.0633162	-0.000169149	5.74847	6.81012	4.93426	4.99863	0.064365	47.8698
65	2088	194.58	0.42	2.1945	2.247	0.168	0.275	1.00728	1.39151	0.0447678	1.00728	8.80322	-0.151968	1.39151	1.69086	-0.00250223	0.0447678	0.0536935	0.00320213	6.34985	6.61858	223.26	0.99	2.7741	1.3503	0.1344	0.15	1.27331	1.19277	0.0565916	1.27331	9.01717	0.121812	1.19277	1.45787	-0.0417811	0.0565916	0.0677845	0.0044683	5.73144	6.80594	4.85804	4.99556	0.137521	48.5574
70	2093	194.91	0.33	2.3562	2.0454	0.1617	0.285	1.0815	1.35452	0.0480665	1.0815	8.74514	-0.0580757	1.35452	1.65343	-0.0374338	0.0480665	0.0575582	0.00386474	6.30279	6.54115	224.22	0.96	2.6292	1.5225	0.1407	0.15	1.2068	1.2227	0.0536357	1.2068	9.05671	0.0395347	1.2227	1.48042	0.0225496	0.0536357	0.0656184	-0.00216607	5.77512	6.79504	4.8012	4.98756	0.186357	49.4892
75	2098	195.12	0.21	2.3457	1.9572	0.1554	0.235	1.07668	1.31843	0.0478523	1.07668	8.68976	-0.0553773	1.31843	1.61072	-0.0427059	0.0478523	0.0580272	0.000468996	6.10129	6.21368	224.99	0.77	2.5368	1.5288	0.1386	0.215	1.16439	1.20246	0.0517507	1.16439	9.04871	-0.00799464	1.20246	1.46416	-0.0162578	0.0517507	0.0633505	-0.00226787	5.74496	6.48844	4.56084	4.76251	0.201677	50.4976
80	2103	195.4	0.28	2.2428	1.9866	0.1554	0.215	1.02945	1.30439	0.0457531	1.02945	8.59432	-0.0954399	1.30439	1.58913	-0.0215879	0.0457531	0.056011	-0.00201625	5.97974	6.1407	225.66	0.67	2.5746	1.5603	0.1407	0.21	1.18174	1.22369	0.0525218	1.18174	9.0591	0.0103905	1.22369	1.48252	0.018357	0.0525218	0.0637207	0.000370213	5.83128	6.5304	4.50727	4.79331	0.286041	51.9278
85	2108	195.85	0.45	2.3058	1.9887	0.1575	0.25	1.05836	1.32063	0.0470383	1.05836	8.54016	-0.0541682	1.32063	1.60155	0.0124168	0.0470383	0.0569398	0.000928774	6.1126	6.52178	226.31	0.65	2.5326	1.596	0.1407	0.14	1.16246	1.22697	0.051665	1.16246	9.04887	-0.0102326	1.22697	1.48904	0.00652109	0.051665	0.0629294	-0.000791355	5.73209	6.37759	4.78698	4.68115	-0.105836	51.3986
90	2113	196.25	0.4	2.4108	1.9635	0.1575	0.23	1.10656	1.33678	0.0491803	1.10656	8.54119	0.00103883	1.33678	1.61989	0.018344	0.0491803	0.0592459	0.00230619	6.19034	6.61203	226.98	0.67	2.6229	1.5477	0.1407	0.18	1.20391	1.23074	0.0535072	1.20391	9.08141	0.0325397	1.23074	1.49396	0.00492228	0.0535072	0.0646316	0.00170223	5.83869	6.54785	4.85323	4.80613	-0.0471043	51.1631
95	2118	196.74	0.49	2.478	1.9215	0.1575	0.19	1.1374	1.33728	0.0505512	1.1374	8.57294	0.0317492	1.33728	1.62364	0.00374679	0.0505512	0.0610245	0.00177856	6.1711	6.69837	227.46	0.48	2.6187	1.575	0.1428	0.235	1.20198	1.24008	0.0534215	1.20198	9.10781	0.0263997	1.24008	1.50418	0.0102151	0.0534215	0.0648468	0.000215234	5.94295	6.45978	4.91661	4.74148	-0.175128	50.2874
100	2123	197.15	0.41	2.5074	1.9257	0.1575	0.22	1.1509	1.34608	0.051151	1.1509	8.61408	0.0411338	1.34608	1.6331	0.00946135	0.051151	0.0619387	0.000914168	6.25378	6.71529	227.62	0.16	2.4948	1.6548	0.1428	0.225	1.14511	1.24005	0.0508939	1.14511	9.07392	-0.0338878	1.24005	1.50595	0.0017743	0.0508939	0.0623573	-0.00248951	5.87262	5.99802	4.92902	4.40254	-0.526478	47.6551
105	2128	197.58	0.43	2.2869	2.0727	0.1617	0.135	1.04969	1.34792	0.0466528	1.04969	8.54868	-0.0654004	1.34792	1.63661	0.00351005	0.0466528	0.0576021	-0.0043366	6.05319	6.41696	227.88	0.26	2.4549	1.7619	0.1491	0.115	1.1268	1.27097	0.05008	1.1268	9.02611	-0.0478152	1.27097	1.53719	0.0312362	0.05008	0.0611033	-0.00125405	5.82517	6.06734	4.71005	4.45343	-0.256626	46.3719
110	2133	197.75	0.17	2.5788	1.8585	0.1554	0.195	1.18367	1.33804	0.0526075	1.18367	8.62573	0.0770477	1.33804	1.62735	-0.00926001	0.0526075	0.0627902	0.00518815	6.22401	6.46699	228.2	0.32	2.4213	1.8249	0.1512	0.055	1.11138	1.28668	0.0493945	1.11138	8.96906	-0.0570479	1.28668	1.55842	0.0212298	0.0493945	0.0601962	-0.000907126	5.78812	6.07139	4.74677	4.4564	-0.290364	44.9201
115	2138	198.17	0.42	2.4822	1.9341	0.1575	0.26	1.13933	1.3431	0.0506369	1.13933	8.64846	0.0227346	1.3431	1.63077	0.00342405	0.0506369	0.0617367	-0.0010535	6.28394	6.72905	228.52	0.32	2.709	1.5078	0.1407	0.135	1.24343	1.23667	0.0552636	1.24343	9.05145	0.0823912	1.23667	1.51216	-0.0462586	0.0552636	0.0659049	0.00570872	5.84025	6.20209	4.93912	4.55234	-0.386784	42.9862
120	2143	198.39	0.22	2.415	1.9425	0.1575	0.22	1.10849	1.32983	0.049266	1.10849	8.63741	-0.0110532	1.32983	1.61811	-0.0126667	0.049266	0.0601796	-0.00155711	6.1555	6.35022	228.81	0.29	2.9001	1.3104	0.1344	0.115	1.33115	1.20848	0.059162	1.33115	9.21089	0.159441	1.20848	1.47579	-0.0363699	0.059162	0.0708125	0.00490761	5.79787	6.21585	4.66106	4.56243	-0.098631	42.493
125	2148	198.51	0.12	2.2995	1.9593	0.1554	0.14	1.05547	1.30791	0.0469098	1.05547	8.57477	-0.0626369	1.30791	1.59396	-0.0241527	0.0469098	0.0575482	-0.00263146	5.92046	5.95104	229.27	0.46	2.9841	1.2243	0.1323	0.23	1.3697	1.19634	0.0608756	1.3697	9.38825	0.177357	1.19634	1.45722	-0.0185674	0.0608756	0.0733936	0.00258115	5.94191	6.56328	4.36806	4.81745	0.449386	44.74
130	2153	198.74	0.23	2.3016	1.9404	0.1554	0.19	1.05643	1.30124	0.0469526	1.05643	8.5212	-0.0535647	1.30124	1.58302	-0.0109371	0.0469526	0.0571258	-0.000422341	5.96362	6.1287	229.64	0.37	2.9211	1.2684	0.1323	0.15	1.34078	1.19766	0.0595904	1.34078	9.51373	0.125481	1.19766	1.45526	-0.00195928	0.0595904	0.0725647	-0.000828913	5.81334	6.30603	4.49846	4.62863	0.130166	45.3908
135	2158	198.91	0.17	2.3184	1.9509	0.1554	0.25	1.06415	1.30935	0.0472954	1.06415	8.48229	-0.0389196	1.30935	1.58919	0.00617257	0.0472954	0.0573939	0.00026806	6.07711	6.21463	230	0.36	2.8833	1.2411	0.1302	0.17	1.32343	1.17803	0.0588193	1.32343	9.60562	0.0918876	1.17803	1.43528	-0.0199814	0.0588193	0.0716471	-0.000917652	5.75198	6.18297	4.56154	4.5383	-0.0232402	45.2746
140	2163	199.04	0.13	2.4087	1.8774	0.1533	0.205	1.10559	1.30354	0.0491375	1.10559	8.48985	0.00756625	1.30354	1.58448	-0.00471533	0.0491375	0.0592834	0.00188951	6.03772	6.17246	230.34	0.34	2.8728	1.239	0.1302	0.135	1.31862	1.17466	0.0586051	1.31862	9.68079	0.0751733	1.17466	1.42838	-0.00690274	0.0586051	0.0712707	-0.00037642	5.6901	6.09799	4.53059	4.47593	-0.0546582	45.0013
145	2168	199.4	0.36	2.4654	1.8417	0.1533	0.175	1.13162	1.30387	0.0502942	1.13162	8.52246	0.0326121	1.30387	1.58397	-0.000508061	0.0502942	0.0607741	0.0014907	6.02602	6.41961	230.76	0.42	2.8476	1.2558	0.1302	0.135	1.30705	1.17487	0.058091	1.30705	9.73467	0.0538754	1.17487	1.42737	-0.00101024	0.058091	0.07069	-0.000580622	5.67918	6.15146	4.712	4.51517	-0.196822	44.0172
150	2173	199.67	0.27	2.478	1.8648	0.1554	0.14	1.1374	1.31573	0.0505512	1.1374	8.55664	0.0341739	1.31573	1.59574	0.0117752	0.0505512	0.0612946	0.000520561	6.02966	6.34613	231.23	0.47	2.8917	1.2201	0.1302	0.115	1.32729	1.1721	0.0589907	1.32729	9.80181	0.0671431	1.1721	1.42443	-0.00294009	0.0589907	0.071487	0.000797	5.6641	6.1991	4.65806	4.55014	-0.10792	43.4776
		BAU 95%																				Set aside x 3
t	Year	Total Carbon Stock (dead wood, soil, trees, stumps and roots) ton C/ha	Bind/ 5y	Harvest timber (ton C/ha)	harvest pulp and paper (ton C/ha)	harvest vrak (ton C/ha)		sawn prod	paper prod	board prod	input sawn	Bound in sawn prod	Added to sawn pool	input paper	Bound in paper	Added to paper pool	input board	Bound in board	Added to board pool	1:1 subst	Change	Tot C forest	Bind/ 5y	Harvest timber (ton C/ha)	harvest pulp and paper (ton C/ha)	harvest vrak (ton C/ha)	Biofuel	sawn prod	paper prod	board prod	input sawn	Bound in sawn prod	Added to sawn pool	input paper	Bound in paper	Added to paper pool	input board pool	Bound in board	Added to board pool	1:1 subst	Change	Climate benefit BAU 95% ton CO2/ha	Climate benefit ton CO2/ha	Diff BAU 95% and ton CO2/ha/year	Kumulativ
0	2023	187.18										15			1.5			0.05				187.25										15			1.5			0.05						0	0
5	2028	187.12	-0.06	1.9131	1.3965	0.1176	0.11	0.878113	0.99938	0.0390272	1.14029	14.1986	-0.801448	1.23429	1.49945	-0.000549457	0.0506797	0.0595186	0.00951855	5.73105	4.87857	191.17	3.92	0.7791	0.8253	0.0609	0.06	0.357607	0.504494	0.0158936	0.357607	13.4159	-1.58413	0.504494	0.769659	-0.730341	0.0158936	0.0247325	-0.0252675	2.24289	3.82315	3.58087	2.80619	-0.774682	-3.87341
10	2033	187.21	0.09	2.352	1.7094	0.1428	0.16	1.07957	1.22581	0.0479808	1.07957	13.4401	-0.758427	1.22581	1.49088	-0.00857063	0.0479808	0.0585023	-0.00101626	5.67346	4.99545	195.73	4.56	1.218	1.176	0.0903	0.125	0.559062	0.74529	0.0248472	0.559062	12.2383	-1.17761	0.74529	0.881348	0.111689	0.0248472	0.0292193	0.00448685	3.39209	6.89065	3.66666	5.05774	1.39108	3.08199
15	2038	187.3	0.09	2.1924	1.6863	0.1386	0.12	1.00631	1.17793	0.044725	1.00631	12.7066	-0.733505	1.17793	1.44148	-0.0493951	0.044725	0.0550668	-0.00343549	5.37849	4.68215	199.33	3.6	1.5393	1.3356	0.105	0.09	0.706539	0.884657	0.0314017	0.706539	11.3606	-0.877696	0.884657	1.04046	0.159111	0.0314017	0.036567	0.00734769	3.99087	6.87963	3.4367	5.04965	1.61295	11.1467
20	2043	187.56	0.26	2.0055	1.8837	0.1449	0.135	0.920525	1.20715	0.0409122	0.920525	11.9823	-0.72434	1.20715	1.46197	0.0204896	0.0409122	0.0506467	-0.00442007	5.41983	4.97156	202.33	3	1.575	1.6254	0.1218	0.06	0.722925	1.00353	0.03213	0.722925	10.6129	-0.747692	1.00353	1.18746	0.146998	0.03213	0.0385942	0.00202718	4.39686	6.79819	3.64912	4.98987	1.34075	17.8505
25	2048	188.29	0.73	2.0706	1.9047	0.147	0.155	0.950405	1.23108	0.0422402	0.950405	11.3816	-0.600694	1.23108	1.48953	0.0275516	0.0422402	0.0511934	0.000546674	5.56049	5.71789	204.85	2.52	1.7766	1.638	0.126	0.135	0.815459	1.05771	0.0362426	0.815459	10.0545	-0.55837	1.05771	1.26762	0.0801657	0.0362426	0.0430652	0.004471	4.77828	6.82455	4.19693	5.00922	0.812283	21.9119
30	2053	189.11	0.82	2.1903	1.8879	0.1491	0.105	1.00535	1.25403	0.0446821	1.00535	10.9136	-0.467992	1.25403	1.51734	0.027813	0.0446821	0.0537319	0.00253852	5.63199	6.01435	206.87	2.02	1.8627	1.5372	0.1239	0.08	0.854979	1.0405	0.0379991	0.854979	9.60792	-0.446569	1.0405	1.26458	-0.00303807	0.0379991	0.045612	0.00254681	4.68494	6.25788	4.41453	4.59328	0.178751	22.8057
35	2058	189.96	0.85	2.0748	2.0055	0.1533	0.145	0.952333	1.27042	0.0423259	0.952333	10.4532	-0.460425	1.27042	1.53865	0.0213072	0.0423259	0.0518245	-0.00190745	5.69218	6.10115	208.79	1.92	1.7157	1.6254	0.1239	0.13	0.787506	1.038	0.0350003	0.787506	9.15169	-0.456234	1.038	1.26155	-0.00303606	0.0350003	0.0430634	-0.00254858	4.6735	6.13168	4.47825	4.50065	0.0224068	22.9177
40	2063	190.86	0.9	2.2008	1.9635	0.1533	0.15	1.01017	1.28533	0.0448963	1.01017	10.1102	-0.34299	1.28533	1.55732	0.0186766	0.0448963	0.0540577	0.00223321	5.80788	6.3858	210.6	1.81	1.806	1.5414	0.1218	0.13	0.828954	1.0282	0.0368424	0.828954	8.79596	-0.355727	1.0282	1.25121	-0.0103332	0.0368424	0.044455	0.00139159	4.67896	6.12429	4.68718	4.49523	-0.191948	21.9579
45	2068	191.75	0.89	2.163	2.0685	0.1575	0.19	0.992817	1.31596	0.0441252	0.992817	9.79424	-0.31594	1.31596	1.59126	0.0339406	0.0441252	0.0536813	-0.000376341	5.9527	6.56032	212.35	1.75	1.743	1.6338	0.126	0.125	0.800037	1.04788	0.0355572	0.800037	8.45737	-0.338595	1.04788	1.26906	0.0178503	0.0355572	0.0434158	-0.0010392	4.71614	6.14436	4.81528	4.50996	-0.305321	20.4313
50	2073	192.59	0.84	2.0727	2.2176	0.1638	0.155	0.951369	1.3505	0.0422831	0.951369	9.47775	-0.316489	1.3505	1.6318	0.0405344	0.0422831	0.0517727	-0.00190865	5.99183	6.55397	214.04	1.69	1.7829	1.5855	0.1239	0.165	0.818351	1.0393	0.0363712	0.818351	8.18092	-0.27645	1.0393	1.26364	-0.00542298	0.0363712	0.0440461	0.000630254	4.75449	6.16325	4.81061	4.52382	-0.286788	18.9974
55	2078	193.45	0.86	2.1126	2.2638	0.168	0.16	0.969683	1.37783	0.043097	0.969683	9.22054	-0.257206	1.37783	1.66629	0.034497	0.043097	0.0522492	0.000476555	6.11572	6.75349	215.69	1.65	1.701	1.7241	0.1302	0.135	0.780759	1.0719	0.0347004	0.780759	7.90266	-0.278256	1.0719	1.29529	0.0316438	0.0347004	0.0424867	-0.00155935	4.79739	6.19922	4.95706	4.55023	-0.406834	16.9632
60	2083	194.16	0.71	2.0223	2.3772	0.1701	0.24	0.928236	1.3988	0.0412549	0.928236	8.95519	-0.265358	1.3988	1.69336	0.0270668	0.0412549	0.0504914	-0.00175788	6.25248	6.72243	217.28	1.59	1.7619	1.6968	0.1302	0.18	0.808712	1.07645	0.0359428	0.808712	7.68838	-0.214283	1.07645	1.30543	0.0101404	0.0359428	0.0434534	0.000966704	4.89957	6.28639	4.93426	4.61421	-0.320051	15.363
65	2088	194.58	0.42	2.1945	2.247	0.168	0.275	1.00728	1.39151	0.0447678	1.00728	8.80322	-0.151968	1.39151	1.69086	-0.00250223	0.0447678	0.0536935	0.00320213	6.34985	6.61858	218.69	1.41	1.8018	1.6842	0.1302	0.175	0.827026	1.08144	0.0367567	0.827026	7.52015	-0.16823	1.08144	1.31221	0.00678009	0.0367567	0.0444383	0.000984851	4.92856	6.17809	4.85804	4.53472	-0.323317	13.7464
70	2093	194.91	0.33	2.3562	2.0454	0.1617	0.285	1.0815	1.35452	0.0480665	1.0815	8.74514	-0.0580757	1.35452	1.65343	-0.0374338	0.0480665	0.0575582	0.00386474	6.30279	6.54115	219.82	1.13	1.8669	1.6128	0.1281	0.225	0.856907	1.07025	0.0380848	0.856907	7.40358	-0.116572	1.07025	1.30222	-0.00998394	0.0380848	0.0459404	0.00150214	4.98264	5.98759	4.8012	4.39489	-0.406312	11.7148
75	2098	195.12	0.21	2.3457	1.9572	0.1554	0.235	1.07668	1.31843	0.0478523	1.07668	8.68976	-0.0553773	1.31843	1.61072	-0.0427059	0.0478523	0.0580272	0.000468996	6.10129	6.21368	220.72	0.9	1.8984	1.5645	0.126	0.18	0.871366	1.05962	0.0387274	0.871366	7.31655	-0.0870232	1.05962	1.28982	-0.0124014	0.0387274	0.0468486	0.000908143	4.89957	5.70105	4.56084	4.18457	-0.376265	9.83351
80	2103	195.4	0.28	2.2428	1.9866	0.1554	0.215	1.02945	1.30439	0.0457531	1.02945	8.59432	-0.0954399	1.30439	1.58913	-0.0215879	0.0457531	0.056011	-0.00201625	5.97974	6.1407	221.53	0.81	1.8732	1.4973	0.1218	0.22	0.859799	1.02791	0.0382133	0.859799	7.22923	-0.0873249	1.02791	1.25592	-0.0339023	0.0382133	0.046495	-0.000353541	4.82599	5.51441	4.50727	4.04758	-0.459694	7.53504
85	2108	195.85	0.45	2.3058	1.9887	0.1575	0.25	1.05836	1.32063	0.0470383	1.05836	8.54016	-0.0541682	1.32063	1.60155	0.0124168	0.0470383	0.0569398	0.000928774	6.1126	6.52178	222.3	0.77	1.8942	1.491	0.1218	0.22	0.869438	1.03066	0.0386417	0.869438	7.16285	-0.0663817	1.03066	1.25268	-0.00324213	0.0386417	0.0468609	0.000365902	4.8451	5.54584	4.78698	4.07065	-0.716336	3.95336
90	2113	196.25	0.4	2.4108	1.9635	0.1575	0.23	1.10656	1.33678	0.0491803	1.10656	8.54119	0.00103883	1.33678	1.61989	0.018344	0.0491803	0.0592459	0.00230619	6.19034	6.61203	223.06	0.76	1.9572	1.4595	0.1218	0.205	0.898355	1.03412	0.0399269	0.898355	7.13397	-0.0288716	1.03412	1.25557	0.00289187	0.0399269	0.0482108	0.00134988	4.86655	5.60192	4.85323	4.11181	-0.74142	0.246258
95	2118	196.74	0.49	2.478	1.9215	0.1575	0.19	1.1374	1.33728	0.0505512	1.1374	8.57294	0.0317492	1.33728	1.62364	0.00374679	0.0505512	0.0610245	0.00177856	6.1711	6.69837	223.86	0.8	1.9908	1.4448	0.1218	0.235	0.913777	1.03677	0.0406123	0.913777	7.12426	-0.00971182	1.03677	1.25873	0.00315721	0.0406123	0.0491349	0.000924068	4.93012	5.72449	4.91661	4.20178	-0.714832	-3.3279
100	2123	197.15	0.41	2.5074	1.9257	0.1575	0.22	1.1509	1.34608	0.051151	1.1509	8.61408	0.0411338	1.34608	1.6331	0.00946135	0.051151	0.0619387	0.000914168	6.25378	6.71529	224.67	0.81	1.9971	1.4868	0.1239	0.195	0.916669	1.05427	0.0407408	0.916669	7.1187	-0.00556293	1.05427	1.27679	0.0180616	0.0407408	0.0494267	0.000291874	4.94364	5.76643	4.92902	4.23256	-0.696462	-6.81021
105	2128	197.58	0.43	2.2869	2.0727	0.1617	0.135	1.04969	1.34792	0.0466528	1.04969	8.54868	-0.0654004	1.34792	1.63661	0.00351005	0.0466528	0.0576021	-0.0043366	6.05319	6.41696	225.37	0.7	1.9425	1.5267	0.1239	0.165	0.891607	1.05606	0.039627	0.891607	7.0888	-0.0299042	1.05606	1.28176	0.00497787	0.039627	0.0483645	-0.00106224	4.88553	5.55954	4.71005	4.0807	-0.629347	-9.95695
110	2133	197.75	0.17	2.5788	1.8585	0.1554	0.195	1.18367	1.33804	0.0526075	1.18367	8.62573	0.0770477	1.33804	1.62735	-0.00926001	0.0526075	0.0627902	0.00518815	6.22401	6.46699	225.86	0.49	2.0685	1.4637	0.1239	0.225	0.949441	1.06299	0.0421974	0.949441	7.1206	0.0318009	1.06299	1.28957	0.00780997	0.0421974	0.0507471	0.00238262	5.04543	5.57742	4.74677	4.09383	-0.652939	-13.2216
115	2138	198.17	0.42	2.4822	1.9341	0.1575	0.26	1.13933	1.3431	0.0506369	1.13933	8.64846	0.0227346	1.3431	1.63077	0.00342405	0.0506369	0.0617367	-0.0010535	6.28394	6.72905	226.31	0.45	2.1693	1.3524	0.1197	0.1	0.995709	1.04539	0.0442537	0.995709	7.19455	0.0739515	1.04539	1.27336	-0.0162174	0.0442537	0.0532246	0.00247751	4.86382	5.37403	4.93912	3.94454	-0.99458	-18.1945
120	2143	198.39	0.22	2.415	1.9425	0.1575	0.22	1.10849	1.32983	0.049266	1.10849	8.63741	-0.0110532	1.32983	1.61811	-0.0126667	0.049266	0.0601796	-0.00155711	6.1555	6.35022	226.8	0.49	2.0202	1.4364	0.1218	0.205	0.927272	1.04078	0.0412121	0.927272	7.19049	-0.00405841	1.04078	1.26588	-0.00747635	0.0412121	0.050621	-0.00260367	4.91842	5.39428	4.66106	3.9594	-0.701661	-21.7028
125	2148	198.51	0.12	2.2995	1.9593	0.1554	0.14	1.05547	1.30791	0.0469098	1.05547	8.57477	-0.0626369	1.30791	1.59396	-0.0241527	0.0469098	0.0575482	-0.00263146	5.92046	5.95104	227.06	0.26	1.932	1.4343	0.1197	0.175	0.886788	1.01837	0.0394128	0.886788	7.14647	-0.0440168	1.01837	1.24215	-0.0237286	0.0394128	0.0483614	-0.00225955	4.7593	4.94929	4.36806	3.63278	-0.73528	-25.3792
130	2153	198.74	0.23	2.3016	1.9404	0.1554	0.19	1.05643	1.30124	0.0469526	1.05643	8.5212	-0.0535647	1.30124	1.58302	-0.0109371	0.0469526	0.0571258	-0.000422341	5.96362	6.1287	227.38	0.32	1.8837	1.4406	0.1176	0.165	0.864618	1.00893	0.0384275	0.864618	7.08598	-0.0604886	1.00893	1.22852	-0.0136342	0.0384275	0.0469766	-0.00138476	4.68897	4.93346	4.49846	3.62116	-0.877301	-29.7658
135	2158	198.91	0.17	2.3184	1.9509	0.1554	0.25	1.06415	1.30935	0.0472954	1.06415	8.48229	-0.0389196	1.30935	1.58919	0.00617257	0.0472954	0.0573939	0.00026806	6.07711	6.21463	227.84	0.46	1.9425	1.4448	0.1197	0.205	0.891607	1.02494	0.039627	0.891607	7.06032	-0.0256692	1.02494	1.24211	0.0135918	0.039627	0.0479314	0.000954727	4.8256	5.27448	4.56154	3.87147	-0.690073	-33.2161
140	2163	199.04	0.13	2.4087	1.8774	0.1533	0.205	1.10559	1.30354	0.0491375	1.10559	8.48985	0.00756625	1.30354	1.58448	-0.00471533	0.0491375	0.0592834	0.00188951	6.03772	6.17246	228.12	0.28	1.9698	1.4259	0.1197	0.165	0.904138	1.02444	0.0401839	0.904138	7.0505	-0.00981562	1.02444	1.24402	0.00190921	0.0401839	0.0486571	0.000725694	4.78452	5.05734	4.53059	3.71209	-0.818499	-37.3086
145	2168	199.4	0.36	2.4654	1.8417	0.1533	0.175	1.13162	1.30387	0.0502942	1.13162	8.52246	0.0326121	1.30387	1.58397	-0.000508061	0.0502942	0.0607741	0.0014907	6.02602	6.41961	228.42	0.3	1.9383	1.4553	0.1197	0.175	0.88968	1.0279	0.0395413	0.88968	7.0275	-0.0230035	1.0279	1.24781	0.003792	0.0395413	0.0481428	-0.000514314	4.79479	5.07506	4.712	3.7251	-0.9869	-42.2431
150	2173	199.67	0.27	2.478	1.8648	0.1554	0.14	1.1374	1.31573	0.0505512	1.1374	8.55664	0.0341739	1.31573	1.59574	0.0117752	0.0505512	0.0612946	0.000520561	6.02966	6.34613	228.74	0.32	2.0412	1.3902	0.1197	0.195	0.936911	1.02837	0.0416405	0.936911	7.0547	0.0272054	1.02837	1.24895	0.00114284	0.0416405	0.050151	0.00200824	4.86993	5.22029	4.65806	3.83169	-0.826369	-46.375
		BAU 95%																				Fertilization x 3
t	Year	Total Carbon Stock (dead wood, soil, trees, stumps and roots) ton C/ha	Bind/ 5y	Harvest timber (ton C/ha)	harvest pulp and paper (ton C/ha)	harvest vrak (ton C/ha)		sawn prod	paper prod	board prod	input sawn	Bound in sawn prod	Added to sawn pool	input paper	Bound in paper	Added to paper pool	input board	Bound in board	Added to board pool	1:1 subst	Change	Tot C forest	Bind/ 5y	Harvest timber (ton C/ha)	harvest pulp and paper (ton C/ha)	harvest vrak (ton C/ha)	Biofuel	sawn prod	paper prod	board prod	input sawn	Bound in sawn prod	Added to sawn pool	input paper	Bound in paper	Added to paper pool	input board pool	Bound in board	Added to board pool	1:1 subst	Change	Climate benefit BAU 95% ton CO2/ha	Climate benefit ton CO2/ha	Diff BAU 95% and ton CO2/ha/year	Kumulativ
0	2023	187.18										15			1.5			0.05				187.27										15			1.5			0.05						0	0
5	2028	187.12	-0.06	1.9131	1.3965	0.1176	0.11	0.878113	0.99938	0.0390272	1.14029	14.1986	-0.801448	1.23429	1.49945	-0.000549457	0.0506797	0.0595186	0.00951855	5.73105	4.87857	187.24	-0.03	2.5284	1.659	0.1449	0.175	1.16054	1.24988	0.0515794	1.16054	14.2188	-0.781206	1.24988	1.51504	0.015043	0.0515794	0.0604182	0.0104182	5.85949	5.07375	3.58087	3.72413	0.143258	0.716289
10	2033	187.21	0.09	2.352	1.7094	0.1428	0.16	1.07957	1.22581	0.0479808	1.07957	13.4401	-0.758427	1.22581	1.49088	-0.00857063	0.0479808	0.0585023	-0.00101626	5.67346	4.99545	187.26	0.02	2.3709	1.7451	0.1449	0.16	1.08824	1.24401	0.0483664	1.08824	13.4664	-0.752372	1.24401	1.51183	-0.00321024	0.0483664	0.0590469	-0.00137131	5.74717	5.01022	3.66666	3.6775	0.0108413	0.770495
15	2038	187.3	0.09	2.1924	1.6863	0.1386	0.12	1.00631	1.17793	0.044725	1.00631	12.7066	-0.733505	1.17793	1.44148	-0.0493951	0.044725	0.0550668	-0.00343549	5.37849	4.68215	187.32	0.06	2.1735	1.7241	0.1407	0.115	0.997636	1.18767	0.0443394	0.997636	12.7208	-0.745584	1.18767	1.45492	-0.0569105	0.0443394	0.0547775	-0.00426937	5.39929	4.65253	3.4367	3.41495	-0.0217473	0.661759
20	2043	187.56	0.26	2.0055	1.8837	0.1449	0.135	0.920525	1.20715	0.0409122	0.920525	11.9823	-0.72434	1.20715	1.46197	0.0204896	0.0409122	0.0506467	-0.00442007	5.41983	4.97156	187.6	0.28	2.0874	1.8438	0.1449	0.12	0.958117	1.21206	0.042583	0.958117	12.0322	-0.688589	1.21206	1.46925	0.0143311	0.042583	0.0522663	-0.00251117	5.45493	5.05816	3.64912	3.71269	0.0635659	0.979588
25	2048	188.29	0.73	2.0706	1.9047	0.147	0.155	0.950405	1.23108	0.0422402	0.950405	11.3816	-0.600694	1.23108	1.48953	0.0275516	0.0422402	0.0511934	0.000546674	5.56049	5.71789	188.35	0.75	1.995	1.9887	0.1491	0.15	0.915705	1.24448	0.040698	0.915705	11.3904	-0.641863	1.24448	1.50421	0.0349574	0.040698	0.0499375	-0.00232888	5.56764	5.70841	4.19693	4.18997	-0.00696464	0.944765
30	2053	189.11	0.82	2.1903	1.8879	0.1491	0.105	1.00535	1.25403	0.0446821	1.00535	10.9136	-0.467992	1.25403	1.51734	0.027813	0.0446821	0.0537319	0.00253852	5.63199	6.01435	189.2	0.85	2.2407	1.8816	0.1491	0.11	1.02848	1.26398	0.0457103	1.02848	10.9444	-0.445998	1.26398	1.52989	0.0256782	0.0457103	0.0545381	0.00460059	5.69582	6.1301	4.41453	4.49949	0.0849617	1.36957
35	2058	189.96	0.85	2.0748	2.0055	0.1533	0.145	0.952333	1.27042	0.0423259	0.952333	10.4532	-0.460425	1.27042	1.53865	0.0213072	0.0423259	0.0518245	-0.00190745	5.69218	6.10115	190.01	0.81	2.1084	1.9992	0.1533	0.145	0.967756	1.27625	0.0430114	0.967756	10.4954	-0.448989	1.27625	1.5467	0.0168138	0.0430114	0.0526524	-0.00188564	5.72767	6.10361	4.47825	4.48005	0.00180158	1.37858
40	2063	190.86	0.9	2.2008	1.9635	0.1533	0.15	1.01017	1.28533	0.0448963	1.01017	10.1102	-0.34299	1.28533	1.55732	0.0186766	0.0448963	0.0540577	0.00223321	5.80788	6.3858	190.87	0.86	2.2869	1.9257	0.1533	0.125	1.04969	1.29206	0.0466528	1.04969	10.1865	-0.308936	1.29206	1.56548	0.0187748	0.0466528	0.0559605	0.00330806	5.83817	6.41132	4.68718	4.70591	0.0187289	1.47223
45	2068	191.75	0.89	2.163	2.0685	0.1575	0.19	0.992817	1.31596	0.0441252	0.992817	9.79424	-0.31594	1.31596	1.59126	0.0339406	0.0441252	0.0536813	-0.000376341	5.9527	6.56032	191.79	0.92	2.2029	2.0664	0.1596	0.185	1.01113	1.32494	0.0449392	1.01113	9.87896	-0.307501	1.32494	1.60168	0.0362049	0.0449392	0.0548317	-0.00112881	5.99807	6.64565	4.81528	4.8779	0.0626257	1.78535
50	2073	192.59	0.84	2.0727	2.2176	0.1638	0.155	0.951369	1.3505	0.0422831	0.951369	9.47775	-0.316489	1.3505	1.6318	0.0405344	0.0422831	0.0517727	-0.00190865	5.99183	6.55397	192.69	0.9	2.1063	2.2113	0.1638	0.165	0.966792	1.35634	0.0429685	0.966792	9.56693	-0.312034	1.35634	1.63948	0.0377952	0.0429685	0.0526615	-0.00217019	6.04032	6.66391	4.81061	4.89131	0.0806991	2.18885
55	2078	193.45	0.86	2.1126	2.2638	0.168	0.16	0.969683	1.37783	0.043097	0.969683	9.22054	-0.257206	1.37783	1.66629	0.034497	0.043097	0.0522492	0.000476555	6.11572	6.75349	193.55	0.86	2.1084	2.3163	0.1701	0.165	0.967756	1.39675	0.0430114	0.967756	9.29625	-0.270678	1.39675	1.68657	0.0470958	0.0430114	0.0523207	-0.000340799	6.18774	6.82382	4.95706	5.00868	0.0516219	2.44696
60	2083	194.16	0.71	2.0223	2.3772	0.1701	0.24	0.928236	1.3988	0.0412549	0.928236	8.95519	-0.265358	1.3988	1.69336	0.0270668	0.0412549	0.0504914	-0.00175788	6.25248	6.72243	194.1	0.55	2.0286	2.3814	0.1722	0.22	0.931127	1.40194	0.0413834	0.931127	9.02398	-0.272267	1.40194	1.70009	0.0135124	0.0413834	0.0506325	-0.00168817	6.24286	6.53242	4.93426	4.79479	-0.13947	1.74961
65	2088	194.58	0.42	2.1945	2.247	0.168	0.275	1.00728	1.39151	0.0447678	1.00728	8.80322	-0.151968	1.39151	1.69086	-0.00250223	0.0447678	0.0536935	0.00320213	6.34985	6.61858	194.69	0.59	2.2092	2.2743	0.1701	0.275	1.01402	1.40549	0.0450677	1.01402	8.86986	-0.154127	1.40549	1.70602	0.00593768	0.0450677	0.0540183	0.00338581	6.40718	6.85238	4.85804	5.02964	0.171606	2.60764
70	2093	194.91	0.33	2.3562	2.0454	0.1617	0.285	1.0815	1.35452	0.0480665	1.0815	8.74514	-0.0580757	1.35452	1.65343	-0.0374338	0.0480665	0.0575582	0.00386474	6.30279	6.54115	195	0.31	2.3625	2.0454	0.1617	0.24	1.08439	1.35606	0.048195	1.08439	8.80605	-0.0638104	1.35606	1.65765	-0.0483739	0.048195	0.0577442	0.00372585	6.25248	6.45402	4.8012	4.73725	-0.0639487	2.2879
75	2098	195.12	0.21	2.3457	1.9572	0.1554	0.235	1.07668	1.31843	0.0478523	1.07668	8.68976	-0.0553773	1.31843	1.61072	-0.0427059	0.0478523	0.0580272	0.000468996	6.10129	6.21368	195.31	0.31	2.3604	1.9782	0.1575	0.21	1.08342	1.33001	0.0481522	1.08342	8.74953	-0.0565141	1.33001	1.62305	-0.0346019	0.0481522	0.05836	0.000615804	6.11793	6.33743	4.56084	4.65167	0.0908355	2.74207
80	2103	195.4	0.28	2.2428	1.9866	0.1554	0.215	1.02945	1.30439	0.0457531	1.02945	8.59432	-0.0954399	1.30439	1.58913	-0.0215879	0.0457531	0.056011	-0.00201625	5.97974	6.1407	195.59	0.28	2.3037	2.0013	0.1575	0.17	1.0574	1.3249	0.0469955	1.0574	8.67431	-0.0752237	1.3249	1.61182	-0.0112303	0.0469955	0.0573122	-0.00104782	6.02225	6.21475	4.50727	4.56163	0.0543543	3.01384
85	2108	195.85	0.45	2.3058	1.9887	0.1575	0.25	1.05836	1.32063	0.0470383	1.05836	8.54016	-0.0541682	1.32063	1.60155	0.0124168	0.0470383	0.0569398	0.000928774	6.1126	6.52178	195.99	0.4	2.3142	2.0097	0.1575	0.265	1.06222	1.33066	0.0472097	1.06222	8.61364	-0.0606665	1.33066	1.6156	0.00377924	0.0472097	0.0573411	2.89698e-05	6.17032	6.51346	4.78698	4.78088	-0.00610365	2.98333
90	2113	196.25	0.4	2.4108	1.9635	0.1575	0.23	1.10656	1.33678	0.0491803	1.10656	8.54119	0.00103883	1.33678	1.61989	0.018344	0.0491803	0.0592459	0.00230619	6.19034	6.61203	196.42	0.43	2.4003	1.9719	0.1575	0.245	1.10174	1.3374	0.0489661	1.10174	8.60035	-0.0132934	1.3374	1.623	0.00739858	0.0489661	0.0591027	0.00176156	6.20711	6.63298	4.85323	4.8686	0.0153757	3.0602
95	2118	196.74	0.49	2.478	1.9215	0.1575	0.19	1.1374	1.33728	0.0505512	1.1374	8.57294	0.0317492	1.33728	1.62364	0.00374679	0.0505512	0.0610245	0.00177856	6.1711	6.69837	196.94	0.52	2.5116	1.9341	0.1596	0.24	1.15282	1.3503	0.0512366	1.15282	8.63986	0.0395142	1.3503	1.63721	0.0142124	0.0512366	0.0616846	0.00258192	6.29889	6.8752	4.91661	5.0464	0.129789	3.70915
100	2123	197.15	0.41	2.5074	1.9257	0.1575	0.22	1.1509	1.34608	0.051151	1.1509	8.61408	0.0411338	1.34608	1.6331	0.00946135	0.051151	0.0619387	0.000914168	6.25378	6.71529	197.33	0.39	2.5305	1.9131	0.1575	0.215	1.1615	1.34695	0.0516222	1.1615	8.68294	0.0430742	1.34695	1.63637	-0.000837079	0.0516222	0.0625266	0.000841984	6.26093	6.69401	4.92902	4.9134	-0.0156197	3.63105
105	2128	197.58	0.43	2.2869	2.0727	0.1617	0.135	1.04969	1.34792	0.0466528	1.04969	8.54868	-0.0654004	1.34792	1.63661	0.00351005	0.0466528	0.0576021	-0.0043366	6.05319	6.41696	197.77	0.44	2.3289	2.0643	0.1617	0.2	1.06897	1.35501	0.0475096	1.06897	8.6279	-0.0550362	1.35501	1.64429	0.00791602	0.0475096	0.0585628	-0.0039638	6.18137	6.57029	4.71005	4.82259	0.112539	4.19375
110	2133	197.75	0.17	2.5788	1.8585	0.1554	0.195	1.18367	1.33804	0.0526075	1.18367	8.62573	0.0770477	1.33804	1.62735	-0.00926001	0.0526075	0.0627902	0.00518815	6.22401	6.46699	197.94	0.17	2.6208	1.827	0.1554	0.18	1.20295	1.33636	0.0534643	1.20295	8.71397	0.0860703	1.33636	1.62703	-0.0172591	0.0534643	0.0638169	0.00525405	6.21816	6.46223	4.74677	4.74327	-0.00349429	4.17627
115	2138	198.17	0.42	2.4822	1.9341	0.1575	0.26	1.13933	1.3431	0.0506369	1.13933	8.64846	0.0227346	1.3431	1.63077	0.00342405	0.0506369	0.0617367	-0.0010535	6.28394	6.72905	198.42	0.48	2.4003	2.0328	0.1617	0.29	1.10174	1.36054	0.0489661	1.10174	8.68769	-0.0262809	1.36054	1.64816	0.0211305	0.0489661	0.0602475	-0.00356941	6.35024	6.82152	4.93912	5.007	0.0678767	4.51566
120	2143	198.39	0.22	2.415	1.9425	0.1575	0.22	1.10849	1.32983	0.049266	1.10849	8.63741	-0.0110532	1.32983	1.61811	-0.0126667	0.049266	0.0601796	-0.00155711	6.1555	6.35022	198.56	0.14	2.4318	1.9131	0.1554	0.195	1.1162	1.32277	0.0496087	1.1162	8.67927	-0.00842036	1.32277	1.61412	-0.0340331	0.0496087	0.0602591	1.16122e-05	6.10389	6.20145	4.66106	4.55186	-0.109201	3.96965
125	2148	198.51	0.12	2.2995	1.9593	0.1554	0.14	1.05547	1.30791	0.0469098	1.05547	8.57477	-0.0626369	1.30791	1.59396	-0.0241527	0.0469098	0.0575482	-0.00263146	5.92046	5.95104	198.8	0.24	2.3541	1.9404	0.1554	0.18	1.08053	1.31411	0.0480236	1.08053	8.63627	-0.0429947	1.31411	1.59945	-0.0146788	0.0480236	0.058676	-0.00158303	6.01887	6.19961	4.36806	4.55052	0.182454	4.88192
130	2153	198.74	0.23	2.3016	1.9404	0.1554	0.19	1.05643	1.30124	0.0469526	1.05643	8.5212	-0.0535647	1.30124	1.58302	-0.0109371	0.0469526	0.0571258	-0.000422341	5.96362	6.1287	199.1	0.3	2.3121	1.974	0.1575	0.195	1.06125	1.31658	0.0471668	1.06125	8.57957	-0.056707	1.31658	1.59933	-0.000116863	0.0471668	0.0575394	-0.00113664	6.03018	6.27222	4.49846	4.60381	0.105346	5.40865
135	2158	198.91	0.17	2.3184	1.9509	0.1554	0.25	1.06415	1.30935	0.0472954	1.06415	8.48229	-0.0389196	1.30935	1.58919	0.00617257	0.0472954	0.0573939	0.00026806	6.07711	6.21463	199.38	0.28	2.3121	1.995	0.1575	0.185	1.06125	1.32456	0.0471668	1.06125	8.5302	-0.0493663	1.32456	1.60729	0.00795934	0.0471668	0.0573385	-0.000200932	6.04448	6.28287	4.56154	4.61163	0.0500889	5.6591
140	2163	199.04	0.13	2.4087	1.8774	0.1533	0.205	1.10559	1.30354	0.0491375	1.10559	8.48985	0.00756625	1.30354	1.58448	-0.00471533	0.0491375	0.0592834	0.00188951	6.03772	6.17246	199.71	0.33	2.4213	1.8963	0.1554	0.305	1.11138	1.31381	0.0493945	1.11138	8.53735	0.00714692	1.31381	1.59794	-0.00934497	0.0493945	0.0595306	0.00219216	6.2114	6.54139	4.53059	4.80138	0.270797	7.01309
145	2168	199.4	0.36	2.4654	1.8417	0.1533	0.175	1.13162	1.30387	0.0502942	1.13162	8.52246	0.0326121	1.30387	1.58397	-0.000508061	0.0502942	0.0607741	0.0014907	6.02602	6.41961	199.97	0.26	2.4297	1.9572	0.1575	0.26	1.11523	1.33901	0.0495659	1.11523	8.54743	0.0100774	1.33901	1.62149	0.023548	0.0495659	0.0600895	0.000558883	6.24572	6.5399	4.712	4.80029	0.0882925	7.45455
150	2173	199.67	0.27	2.478	1.8648	0.1554	0.14	1.1374	1.31573	0.0505512	1.1374	8.55664	0.0341739	1.31573	1.59574	0.0117752	0.0505512	0.0612946	0.000520561	6.02966	6.34613	200.14	0.17	2.394	1.953	0.1575	0.245	1.09885	1.32867	0.0488376	1.09885	8.53981	-0.00761346	1.32867	1.61531	-0.00617976	0.0488376	0.05946	-0.000629483	6.17435	6.32993	4.65806	4.64617	-0.0118925	7.39509
		BAU 95%																				Fertilization x7
t	Year	Total Carbon Stock (dead wood, soil, trees, stumps and roots) ton C/ha	Bind/ 5y	Harvest timber (ton C/ha)	harvest pulp and paper (ton C/ha)	harvest vrak (ton C/ha)		sawn prod	paper prod	board prod	input sawn	Bound in sawn prod	Added to sawn pool	input paper	Bound in paper	Added to paper pool	input board	Bound in board	Added to board pool	1:1 subst	Change	Tot C forest	Bind/ 5y	Harvest timber (ton C/ha)	harvest pulp and paper (ton C/ha)	harvest vrak (ton C/ha)	Biofuel (ton C/ha)	sawn prod	paper prod	board prod	input sawn	Bound in sawn prod	Added to sawn pool	input paper	Bound in paper	Added to paper pool	input board pool	Bound in board	Added to board pool	1:1 subst	Change	Climate benefit BAU 95% ton CO2/ha	Climate benefit ton CO2/ha	Diff BAU 95% and ton CO2/ha/year	Kumulativ
0	2023	187.18										15			1.5			0.05				187.39										15			1.5			0.05						0	0
5	2028	187.12	-0.06	2.4843	1.6464	0.1428	0.135	1.14029	1.23429	0.0506797	1.14029	14.1986	-0.801448	1.23429	1.49945	-0.000549457	0.0506797	0.0595186	0.00951855	5.73105	4.87857	187.43	0.04	2.5368	1.6821	0.147	0.175	1.16439	1.26071	0.0517507	1.16439	14.2226	-0.77735	1.26071	1.52588	0.025879	0.0517507	0.0605896	0.0105896	5.90317	5.20229	3.58087	3.81848	0.237608	1.18804
10	2033	187.21	0.09	2.352	1.7094	0.1428	0.16	1.07957	1.22581	0.0479808	1.07957	13.4401	-0.758427	1.22581	1.49088	-0.00857063	0.0479808	0.0585023	-0.00101626	5.67346	4.99545	187.49	0.06	2.3709	1.8123	0.1491	0.16	1.08824	1.26954	0.0483664	1.08824	13.4698	-0.752871	1.26954	1.53928	0.0134053	0.0483664	0.0590772	-0.00151237	5.83999	5.15901	3.66666	3.78671	0.120057	1.78833
15	2038	187.3	0.09	2.1924	1.6863	0.1386	0.12	1.00631	1.17793	0.044725	1.00631	12.7066	-0.733505	1.17793	1.44148	-0.0493951	0.044725	0.0550668	-0.00343549	5.37849	4.68215	187.53	0.04	2.1903	1.7661	0.1428	0.15	1.00535	1.20774	0.0446821	1.00535	12.7315	-0.738308	1.20774	1.47985	-0.0594333	0.0446821	0.0551256	-0.00395159	5.52396	4.76227	3.4367	3.4955	0.0588031	2.08234
20	2043	187.56	0.26	2.0055	1.8837	0.1449	0.135	0.920525	1.20715	0.0409122	0.920525	11.9823	-0.72434	1.20715	1.46197	0.0204896	0.0409122	0.0506467	-0.00442007	5.41983	4.97156	187.86	0.33	2.1063	1.89	0.147	0.14	0.966792	1.23424	0.0429685	0.966792	12.0502	-0.68129	1.23424	1.49585	0.0159956	0.0429685	0.0527134	-0.00241215	5.56829	5.23058	3.64912	3.83925	0.190124	3.03296
25	2048	188.29	0.73	2.0706	1.9047	0.147	0.155	0.950405	1.23108	0.0422402	0.950405	11.3816	-0.600694	1.23108	1.48953	0.0275516	0.0422402	0.0511934	0.000546674	5.56049	5.71789	188.58	0.72	2.0937	2.0118	0.1533	0.13	0.961008	1.27744	0.0427115	0.961008	11.4513	-0.598881	1.27744	1.54187	0.0460246	0.0427115	0.05203	-0.000683452	5.70544	5.8719	4.19693	4.30997	0.11304	3.59816
30	2053	189.11	0.82	2.1903	1.8879	0.1491	0.105	1.00535	1.25403	0.0446821	1.00535	10.9136	-0.467992	1.25403	1.51734	0.027813	0.0446821	0.0537319	0.00253852	5.63199	6.01435	189.36	0.78	2.3331	1.8564	0.1512	0.14	1.07089	1.27704	0.0475952	1.07089	11.0398	-0.411471	1.27704	1.54961	0.00773708	0.0475952	0.0567929	0.00476294	5.82491	6.20594	4.41453	4.55516	0.140627	4.3013
35	2058	189.96	0.85	2.0748	2.0055	0.1533	0.145	0.952333	1.27042	0.0423259	0.952333	10.4532	-0.460425	1.27042	1.53865	0.0213072	0.0423259	0.0518245	-0.00190745	5.69218	6.10115	190.3	0.94	2.2827	1.9488	0.1554	0.145	1.04776	1.29981	0.0465671	1.04776	10.6585	-0.38134	1.29981	1.57374	0.0241317	0.0465671	0.0566067	-0.000186183	5.89147	6.47408	4.47825	4.75197	0.273724	5.66992
40	2063	190.86	0.9	2.2008	1.9635	0.1533	0.15	1.01017	1.28533	0.0448963	1.01017	10.1102	-0.34299	1.28533	1.55732	0.0186766	0.0448963	0.0540577	0.00223321	5.80788	6.3858	191.3	1	2.3142	2.016	0.1596	0.155	1.06222	1.33306	0.0472097	1.06222	10.341	-0.317518	1.33306	1.61126	0.0375194	0.0472097	0.0572164	0.000609687	6.03824	6.75885	4.68718	4.961	0.27382	7.03901
45	2068	191.75	0.89	2.163	2.0685	0.1575	0.19	0.992817	1.31596	0.0441252	0.992817	9.79424	-0.31594	1.31596	1.59126	0.0339406	0.0441252	0.0536813	-0.000376341	5.9527	6.56032	192.24	0.94	2.2617	2.1651	0.1659	0.165	1.03812	1.37685	0.0461387	1.03812	10.0405	-0.300513	1.37685	1.66169	0.0504281	0.0461387	0.0562532	-0.000963222	6.18501	6.87396	4.81528	5.04549	0.23021	8.19007
50	2073	192.59	0.84	2.0727	2.2176	0.1638	0.155	0.951369	1.3505	0.0422831	0.951369	9.47775	-0.316489	1.3505	1.6318	0.0405344	0.0422831	0.0517727	-0.00190865	5.99183	6.55397	193.06	0.82	2.3079	2.1462	0.1659	0.195	1.05933	1.38099	0.0470812	1.05933	9.80005	-0.240406	1.38099	1.67474	0.0130515	0.0470812	0.0570254	0.000772205	6.2595	6.85292	4.81061	5.03004	0.219431	9.28722
55	2078	193.45	0.86	2.1126	2.2638	0.168	0.16	0.969683	1.37783	0.043097	0.969683	9.22054	-0.257206	1.37783	1.66629	0.034497	0.043097	0.0522492	0.000476555	6.11572	6.75349	193.89	0.83	2.1525	2.3373	0.1722	0.165	0.987997	1.41554	0.043911	0.987997	9.51944	-0.280614	1.41554	1.71159	0.0368522	0.043911	0.0539918	-0.00303365	6.2751	6.8583	4.95706	5.034	0.0769357	9.6719
60	2083	194.16	0.71	2.0223	2.3772	0.1701	0.24	0.928236	1.3988	0.0412549	0.928236	8.95519	-0.265358	1.3988	1.69336	0.0270668	0.0412549	0.0504914	-0.00175788	6.25248	6.72243	194.57	0.68	2.0055	2.4528	0.1743	0.205	0.920525	1.42341	0.0409122	0.920525	9.20768	-0.311762	1.42341	1.72598	0.0143896	0.0409122	0.0504567	-0.00353508	6.28888	6.66797	4.93426	4.89429	-0.0399717	9.47204
65	2088	194.58	0.42	2.1945	2.247	0.168	0.275	1.00728	1.39151	0.0447678	1.00728	8.80322	-0.151968	1.39151	1.69086	-0.00250223	0.0447678	0.0536935	0.00320213	6.34985	6.61858	195.1	0.53	2.2491	2.3331	0.1743	0.29	1.03234	1.43761	0.0458816	1.03234	9.04809	-0.159592	1.43761	1.74272	0.0167397	0.0458816	0.0548012	0.00434452	6.56045	6.95194	4.85804	5.10273	0.244687	10.6955
70	2093	194.91	0.33	2.3562	2.0454	0.1617	0.285	1.0815	1.35452	0.0480665	1.0815	8.74514	-0.0580757	1.35452	1.65343	-0.0374338	0.0480665	0.0575582	0.00386474	6.30279	6.54115	195.49	0.39	2.4255	2.121	0.1659	0.26	1.1133	1.40023	0.0494802	1.1133	8.99012	-0.0579651	1.40023	1.7083	-0.0344208	0.0494802	0.0591678	0.00436657	6.46412	6.7661	4.8012	4.96632	0.165117	11.5211
75	2098	195.12	0.21	2.3457	1.9572	0.1554	0.235	1.07668	1.31843	0.0478523	1.07668	8.68976	-0.0553773	1.31843	1.61072	-0.0427059	0.0478523	0.0580272	0.000468996	6.10129	6.21368	195.73	0.24	2.5305	1.9635	0.1617	0.245	1.1615	1.3661	0.0516222	1.1615	8.98785	-0.00226655	1.3661	1.66809	-0.0402098	0.0516222	0.0620817	0.00291391	6.37091	6.57135	4.56084	4.82337	0.262531	12.8337
80	2103	195.4	0.28	2.2428	1.9866	0.1554	0.215	1.02945	1.30439	0.0457531	1.02945	8.59432	-0.0954399	1.30439	1.58913	-0.0215879	0.0457531	0.056011	-0.00201625	5.97974	6.1407	196.08	0.35	2.4654	1.9635	0.1596	0.24	1.13162	1.35015	0.0502942	1.13162	8.956	-0.031854	1.35015	1.64503	-0.0230577	0.0502942	0.0612688	-0.000812929	6.27705	6.57133	4.50727	4.82335	0.316082	14.4141
85	2108	195.85	0.45	2.3058	1.9887	0.1575	0.25	1.05836	1.32063	0.0470383	1.05836	8.54016	-0.0541682	1.32063	1.60155	0.0124168	0.0470383	0.0569398	0.000928774	6.1126	6.52178	196.5	0.42	2.4402	2.0202	0.1617	0.245	1.12005	1.36552	0.0497801	1.12005	8.9167	-0.0392974	1.36552	1.65633	0.0112959	0.0497801	0.060611	-0.000657787	6.32723	6.71857	4.78698	4.93143	0.144446	15.1364
90	2113	196.25	0.4	2.4108	1.9635	0.1575	0.23	1.10656	1.33678	0.0491803	1.10656	8.54119	0.00103883	1.33678	1.61989	0.018344	0.0491803	0.0592459	0.00230619	6.19034	6.61203	197.03	0.53	2.5158	1.9719	0.1617	0.19	1.15475	1.36569	0.0513223	1.15475	8.91719	0.000490064	1.36569	1.65849	0.00216486	0.0513223	0.0620369	0.00142596	6.29122	6.8253	4.85323	5.00977	0.156542	15.9191
95	2118	196.74	0.49	2.478	1.9215	0.1575	0.19	1.1374	1.33728	0.0505512	1.1374	8.57294	0.0317492	1.33728	1.62364	0.00374679	0.0505512	0.0610245	0.00177856	6.1711	6.69837	197.66	0.63	2.5893	1.9551	0.1617	0.24	1.18849	1.37732	0.0528217	1.18849	8.95136	0.0341631	1.37732	1.6705	0.0120062	0.0528217	0.0637884	0.00175148	6.42993	7.10785	4.91661	5.21716	0.300556	17.4218
100	2123	197.15	0.41	2.5074	1.9257	0.1575	0.22	1.1509	1.34608	0.051151	1.1509	8.61408	0.0411338	1.34608	1.6331	0.00946135	0.051151	0.0619387	0.000914168	6.25378	6.71529	198.19	0.53	2.5641	2.0055	0.1638	0.28	1.17692	1.39029	0.0523076	1.17692	8.96953	0.0181739	1.39029	1.6856	0.0151004	0.0523076	0.0635839	-0.00020446	6.51742	7.08049	4.92902	5.19708	0.268057	18.7621
105	2128	197.58	0.43	2.2869	2.0727	0.1617	0.135	1.04969	1.34792	0.0466528	1.04969	8.54868	-0.0654004	1.34792	1.63661	0.00351005	0.0466528	0.0576021	-0.0043366	6.05319	6.41696	198.72	0.53	2.5578	2.0328	0.1659	0.245	1.17403	1.39912	0.0521791	1.17403	8.98246	0.0129296	1.39912	1.6971	0.0114999	0.0521791	0.0634193	-0.000164664	6.50195	7.05621	4.71005	5.17926	0.469211	21.1082
110	2133	197.75	0.17	2.5788	1.8585	0.1554	0.195	1.18367	1.33804	0.0526075	1.18367	8.62573	0.0770477	1.33804	1.62735	-0.00926001	0.0526075	0.0627902	0.00518815	6.22401	6.46699	198.95	0.23	2.5452	2.016	0.1638	0.245	1.16825	1.38965	0.0519221	1.16825	8.98793	0.00547249	1.38965	1.68966	-0.00743809	0.0519221	0.0631331	-0.000286149	6.461	6.68875	4.74677	4.90954	0.162774	21.9221
115	2138	198.17	0.42	2.4822	1.9341	0.1575	0.26	1.13933	1.3431	0.0506369	1.13933	8.64846	0.0227346	1.3431	1.63077	0.00342405	0.0506369	0.0617367	-0.0010535	6.28394	6.72905	199.22	0.27	2.5032	1.9719	0.1617	0.35	1.14897	1.36261	0.0510653	1.14897	8.97342	-0.0145139	1.36261	1.6613	-0.0283629	0.0510653	0.0622257	-0.000907384	6.48284	6.70906	4.93912	4.92445	-0.0146721	21.8487
120	2143	198.39	0.22	2.415	1.9425	0.1575	0.22	1.10849	1.32983	0.049266	1.10849	8.63741	-0.0110532	1.32983	1.61811	-0.0126667	0.049266	0.0601796	-0.00155711	6.1555	6.35022	199.35	0.13	2.3688	2.058	0.1617	0.255	1.08728	1.3624	0.0483235	1.08728	8.89909	-0.0743247	1.3624	1.65607	-0.0052239	0.0483235	0.0593236	-0.00290216	6.29655	6.3441	4.66106	4.65657	-0.00449481	21.8262
125	2148	198.51	0.12	2.2995	1.9593	0.1554	0.14	1.05547	1.30791	0.0469098	1.05547	8.57477	-0.0626369	1.30791	1.59396	-0.0241527	0.0469098	0.0575482	-0.00263146	5.92046	5.95104	199.46	0.11	2.3352	1.9719	0.1575	0.17	1.07186	1.32145	0.0476381	1.07186	8.81897	-0.0801258	1.32145	1.6142	-0.0418735	0.0476381	0.0581251	-0.00119848	6.02498	6.01178	4.36806	4.41265	0.0445856	22.0491
130	2153	198.74	0.23	2.3016	1.9404	0.1554	0.19	1.05643	1.30124	0.0469526	1.05643	8.5212	-0.0535647	1.30124	1.58302	-0.0109371	0.0469526	0.0571258	-0.000422341	5.96362	6.1287	199.75	0.29	2.3562	1.9866	0.1575	0.125	1.0815	1.33218	0.0480665	1.0815	8.75885	-0.0601146	1.33218	1.61753	0.00332875	0.0480665	0.0583416	0.000216538	6.01289	6.24632	4.49846	4.5848	0.0863367	22.4808
135	2158	198.91	0.17	2.3184	1.9509	0.1554	0.25	1.06415	1.30935	0.0472954	1.06415	8.48229	-0.0389196	1.30935	1.58919	0.00617257	0.0472954	0.0573939	0.00026806	6.07711	6.21463	200.04	0.29	2.3268	1.9887	0.1575	0.15	1.068	1.32577	0.0474667	1.068	8.69303	-0.0658274	1.32577	1.61171	-0.00581656	0.0474667	0.0577802	-0.000561481	6.0099	6.22769	4.56154	4.57113	0.00958863	22.5288
140	2163	199.04	0.13	2.4087	1.8774	0.1533	0.205	1.10559	1.30354	0.0491375	1.10559	8.48985	0.00756625	1.30354	1.58448	-0.00471533	0.0491375	0.0592834	0.00188951	6.03772	6.17246	200.28	0.24	2.415	1.9446	0.1575	0.245	1.10849	1.33062	0.049266	1.10849	8.6762	-0.0168223	1.33062	1.61554	0.00382277	0.049266	0.0594802	0.00170002	6.19073	6.41943	4.53059	4.71186	0.181276	23.4352
145	2168	199.4	0.36	2.4654	1.8417	0.1533	0.175	1.13162	1.30387	0.0502942	1.13162	8.52246	0.0326121	1.30387	1.58397	-0.000508061	0.0502942	0.0607741	0.0014907	6.02602	6.41961	200.64	0.36	2.2848	2.1294	0.1638	0.275	1.04872	1.36895	0.0466099	1.04872	8.6018	-0.0744064	1.36895	1.65454	0.0390008	0.0466099	0.0571246	-0.00235556	6.3089	6.63114	4.712	4.86726	0.155259	24.2114
150	2173	199.67	0.27	2.478	1.8648	0.1554	0.14	1.1374	1.31573	0.0505512	1.1374	8.55664	0.0341739	1.31573	1.59574	0.0117752	0.0505512	0.0612946	0.000520561	6.02966	6.34613	200.86	0.22	2.541	1.8921	0.1575	0.23	1.16632	1.34154	0.0518364	1.16632	8.65462	0.0528212	1.34154	1.63403	-0.0205106	0.0518364	0.0619347	0.00481007	6.26678	6.5239	4.65806	4.78854	0.130484	24.8639
		BAU 95%																				Fertilization x 35
t	Year	Total Carbon Stock (dead wood, soil, trees, stumps and roots) ton C/ha	Bind/ 5y	Harvest timber (ton C/ha)	harvest pulp and paper (ton C/ha)	harvest vrak (ton C/ha)		sawn prod	paper prod	board prod	input sawn	Bound in sawn prod	Added to sawn pool	input paper	Bound in paper	Added to paper pool	input board	Bound in board	Added to board pool	1:1 subst	Change	Tot C forest	Bind/ 5y	Harvest timber (ton C/ha)	harvest pulp and paper (ton C/ha)	harvest vrak (ton C/ha)	Biofuel	sawn prod	paper prod	board prod	input sawn	Bound in sawn prod	Added to sawn pool	input paper	Bound in paper	Added to paper pool	input board pool	Bound in board	Added to board pool	1:1 subst	Change	Climate benefit BAU 95% ton CO2/ha	Climate benefit ton CO2/ha	Diff BAU 95% and ton CO2/ha/year	Kumulativ
0	2023	187.18										15			1.5			0.05				187.43										15			1.5			0.05						0	0
5	2028	187.12	-0.06	2.4843	1.6464	0.1428	0.135	1.14029	1.23429	0.0506797	1.14029	14.1986	-0.801448	1.23429	1.49945	-0.000549457	0.0506797	0.0595186	0.00951855	5.73105	4.87857	188.18	0.75	2.8035	1.8144	0.1596	0.2	1.28681	1.37633	0.0571914	1.28681	14.3451	-0.654935	1.37633	1.64149	0.141495	0.0571914	0.0660302	0.0160302	6.47075	6.72334	3.58087	4.93493	1.35406	6.7703
10	2033	187.21	0.09	2.352	1.7094	0.1428	0.16	1.07957	1.22581	0.0479808	1.07957	13.4401	-0.758427	1.22581	1.49088	-0.00857063	0.0479808	0.0585023	-0.00101626	5.67346	4.99545	188.58	0.4	2.6187	2.0475	0.168	0.16	1.20198	1.41963	0.0534215	1.20198	13.6901	-0.654977	1.41963	1.70981	0.0683149	0.0534215	0.0650941	-0.000936148	6.49246	6.30486	3.66666	4.62777	0.961111	11.5759
15	2038	187.3	0.09	2.1924	1.6863	0.1386	0.12	1.00631	1.17793	0.044725	1.00631	12.7066	-0.733505	1.17793	1.44148	-0.0493951	0.044725	0.0550668	-0.00343549	5.37849	4.68215	188.7	0.12	2.4633	2.037	0.1638	0.165	1.13065	1.37757	0.0502513	1.13065	13.0486	-0.641519	1.37757	1.67982	-0.0299865	0.0502513	0.0617584	-0.00333565	6.27783	5.72299	3.4367	4.20067	0.763972	15.3957
20	2043	187.56	0.26	2.0055	1.8837	0.1449	0.135	0.920525	1.20715	0.0409122	0.920525	11.9823	-0.72434	1.20715	1.46197	0.0204896	0.0409122	0.0506467	-0.00442007	5.41983	4.97156	189	0.3	2.4255	2.1084	0.1659	0.13	1.1133	1.39544	0.0494802	1.1133	12.4727	-0.575825	1.39544	1.69239	0.0125701	0.0494802	0.0603977	-0.00136079	6.27874	6.01412	3.64912	4.41437	0.765243	19.2219
25	2048	188.29	0.73	2.0706	1.9047	0.147	0.155	0.950405	1.23108	0.0422402	0.950405	11.3816	-0.600694	1.23108	1.48953	0.0275516	0.0422402	0.0511934	0.000546674	5.56049	5.71789	189.8	0.8	2.4738	2.1546	0.1701	0.145	1.13547	1.42483	0.0504655	1.13547	11.9936	-0.479115	1.42483	1.724	0.0316116	0.0504655	0.0611424	0.000744765	6.42655	6.77979	4.19693	4.97637	0.779432	23.1191
30	2053	189.11	0.82	2.1903	1.8879	0.1491	0.105	1.00535	1.25403	0.0446821	1.00535	10.9136	-0.467992	1.25403	1.51734	0.027813	0.0446821	0.0537319	0.00253852	5.63199	6.01435	190.7	0.9	2.6334	2.0979	0.1701	0.115	1.20873	1.44238	0.0537214	1.20873	11.6498	-0.343838	1.44238	1.74715	0.0231442	0.0537214	0.0645299	0.0033875	6.52132	7.10401	4.41453	5.21435	0.799814	27.1182
35	2058	189.96	0.85	2.0748	2.0055	0.1533	0.145	0.952333	1.27042	0.0423259	0.952333	10.4532	-0.460425	1.27042	1.53865	0.0213072	0.0423259	0.0518245	-0.00190745	5.69218	6.10115	191.68	0.98	2.6166	2.1945	0.1743	0.15	1.20102	1.47498	0.0533786	1.20102	11.3428	-0.307039	1.47498	1.78383	0.0366834	0.0533786	0.064786	0.000256111	6.67602	7.38592	4.47825	5.42127	0.943018	31.8332
40	2063	190.86	0.9	2.2008	1.9635	0.1533	0.15	1.01017	1.28533	0.0448963	1.01017	10.1102	-0.34299	1.28533	1.55732	0.0186766	0.0448963	0.0540577	0.00223321	5.80788	6.3858	192.68	1	2.5347	2.3352	0.1806	0.195	1.16343	1.50838	0.0517079	1.16343	11.0379	-0.304885	1.50838	1.82372	0.0398853	0.0517079	0.0631605	-0.00162549	6.81915	7.55252	4.68718	5.54355	0.856376	36.1151
45	2068	191.75	0.89	2.163	2.0685	0.1575	0.19	0.992817	1.31596	0.0441252	0.992817	9.79424	-0.31594	1.31596	1.59126	0.0339406	0.0441252	0.0536813	-0.000376341	5.9527	6.56032	193.63	0.95	2.7111	2.2701	0.1806	0.185	1.24439	1.52686	0.0553064	1.24439	10.8534	-0.184451	1.52686	1.84925	0.0255308	0.0553064	0.0664718	0.00331121	6.95084	7.74523	4.81528	5.685	0.869722	40.4637
50	2073	192.59	0.84	2.0727	2.2176	0.1638	0.155	0.951369	1.3505	0.0422831	0.951369	9.47775	-0.316489	1.3505	1.6318	0.0405344	0.0422831	0.0517727	-0.00190865	5.99183	6.55397	194.66	1.03	2.4822	2.5116	0.189	0.16	1.13933	1.56255	0.0506369	1.13933	10.5878	-0.265639	1.56255	1.88945	0.0402027	0.0506369	0.0623875	-0.00408421	6.94564	7.74612	4.81061	5.68565	0.875041	44.8389
55	2078	193.45	0.86	2.1126	2.2638	0.168	0.16	0.969683	1.37783	0.043097	0.969683	9.22054	-0.257206	1.37783	1.66629	0.034497	0.043097	0.0522492	0.000476555	6.11572	6.75349	195.61	0.95	2.541	2.5746	0.1932	0.205	1.16632	1.60089	0.0518364	1.16632	10.3835	-0.204263	1.60089	1.9349	0.0454529	0.0518364	0.0628651	0.000477526	7.16794	7.95961	4.95706	5.84235	0.885292	49.2654
60	2083	194.16	0.71	2.0223	2.3772	0.1701	0.24	0.928236	1.3988	0.0412549	0.928236	8.95519	-0.265358	1.3988	1.69336	0.0270668	0.0412549	0.0504914	-0.00175788	6.25248	6.72243	196.34	0.73	2.205	2.7615	0.1953	0.2	1.01209	1.58959	0.044982	1.01209	10.0515	-0.332045	1.58959	1.93164	-0.00326298	0.044982	0.0560951	-0.00676998	6.97034	7.35826	4.93426	5.40096	0.4667	51.5989
65	2088	194.58	0.42	2.1945	2.247	0.168	0.275	1.00728	1.39151	0.0447678	1.00728	8.80322	-0.151968	1.39151	1.69086	-0.00250223	0.0447678	0.0536935	0.00320213	6.34985	6.61858	196.96	0.62	2.8791	2.4108	0.1932	0.335	1.32151	1.62148	0.0587336	1.32151	10.0718	0.02035	1.62148	1.96295	0.0313117	0.0587336	0.0686499	0.0125549	7.56353	8.24775	4.85804	6.05385	1.19581	57.5779
70	2093	194.91	0.33	2.3562	2.0454	0.1617	0.285	1.0815	1.35452	0.0480665	1.0815	8.74514	-0.0580757	1.35452	1.65343	-0.0374338	0.0480665	0.0575582	0.00386474	6.30279	6.54115	197.34	0.38	3.003	2.1672	0.1827	0.28	1.37838	1.55927	0.0612612	1.37838	10.1464	0.0745858	1.55927	1.90628	-0.0566773	0.0612612	0.0733969	0.00474697	7.32277	7.72543	4.8012	5.67046	0.869262	61.9242
75	2098	195.12	0.21	2.3457	1.9572	0.1554	0.235	1.07668	1.31843	0.0478523	1.07668	8.68976	-0.0553773	1.31843	1.61072	-0.0427059	0.0478523	0.0580272	0.000468996	6.10129	6.21368	197.72	0.38	2.8938	2.163	0.1806	0.225	1.32825	1.53092	0.0590335	1.32825	10.1612	0.0148079	1.53092	1.86791	-0.0383692	0.0590335	0.0720084	-0.00138853	7.10112	7.45617	4.56084	5.47283	0.911991	66.4842
80	2103	195.4	0.28	2.2428	1.9866	0.1554	0.215	1.02945	1.30439	0.0457531	1.02945	8.59432	-0.0954399	1.30439	1.58913	-0.0215879	0.0457531	0.056011	-0.00201625	5.97974	6.1407	198.13	0.41	2.8812	2.1336	0.1785	0.265	1.32247	1.51666	0.0587765	1.32247	10.1683	0.00710762	1.51666	1.84686	-0.0210418	0.0587765	0.0715059	-0.000502499	7.09579	7.49135	4.50727	5.49865	0.991382	71.4411
85	2108	195.85	0.45	2.3058	1.9887	0.1575	0.25	1.05836	1.32063	0.0470383	1.05836	8.54016	-0.0541682	1.32063	1.60155	0.0124168	0.0470383	0.0569398	0.000928774	6.1126	6.52178	198.56	0.43	2.8644	2.1588	0.1785	0.245	1.31476	1.52212	0.0584338	1.31476	10.1668	-0.00152366	1.52212	1.8486	0.0017403	0.0584338	0.0710743	-0.00043155	7.08071	7.5105	4.78698	5.5127	0.725719	75.0697
90	2113	196.25	0.4	2.4108	1.9635	0.1575	0.23	1.10656	1.33678	0.0491803	1.10656	8.54119	0.00103883	1.33678	1.61989	0.018344	0.0491803	0.0592459	0.00230619	6.19034	6.61203	199.14	0.58	2.9673	2.121	0.1785	0.3	1.36199	1.53297	0.0605329	1.36199	10.2127	0.0459047	1.53297	1.85976	0.0111541	0.0605329	0.0730972	0.00202287	7.23684	7.87592	4.85323	5.78093	0.927697	79.7082
95	2118	196.74	0.49	2.478	1.9215	0.1575	0.19	1.1374	1.33728	0.0505512	1.1374	8.57294	0.0317492	1.33728	1.62364	0.00374679	0.0505512	0.0610245	0.00177856	6.1711	6.69837	199.76	0.62	3.0345	2.0853	0.1785	0.19	1.39284	1.53587	0.0619038	1.39284	10.2835	0.0708071	1.53587	1.86463	0.00486979	0.0619038	0.0748257	0.00172848	7.13479	7.8322	4.91661	5.74883	0.832225	83.8693
100	2123	197.15	0.41	2.5074	1.9257	0.1575	0.22	1.1509	1.34608	0.051151	1.1509	8.61408	0.0411338	1.34608	1.6331	0.00946135	0.051151	0.0619387	0.000914168	6.25378	6.71529	200.41	0.65	3.045	2.1462	0.1827	0.26	1.39766	1.56158	0.062118	1.39766	10.35	0.0664607	1.56158	1.8912	0.0265754	0.062118	0.0753454	0.000519754	7.32407	8.06763	4.92902	5.92164	0.992615	88.8324
105	2128	197.58	0.43	2.2869	2.0727	0.1617	0.135	1.04969	1.34792	0.0466528	1.04969	8.54868	-0.0654004	1.34792	1.63661	0.00351005	0.0466528	0.0576021	-0.0043366	6.05319	6.41696	200.83	0.42	2.8665	2.2323	0.1827	0.155	1.31572	1.55057	0.0584766	1.31572	10.3259	-0.0240741	1.55057	1.88489	-0.00631659	0.0584766	0.0717959	-0.00354952	7.06745	7.45351	4.71005	5.47088	0.760825	92.6365
110	2133	197.75	0.17	2.5788	1.8585	0.1554	0.195	1.18367	1.33804	0.0526075	1.18367	8.62573	0.0770477	1.33804	1.62735	-0.00926001	0.0526075	0.0627902	0.00518815	6.22401	6.46699	201.09	0.26	3.2109	2.0223	0.1785	0.21	1.4738	1.55514	0.0655024	1.4738	10.463	0.137122	1.55514	1.88835	0.00346137	0.0655024	0.0781942	0.00639829	7.30821	7.71519	4.74677	5.66295	0.916183	97.2174
115	2138	198.17	0.42	2.4822	1.9341	0.1575	0.26	1.13933	1.3431	0.0506369	1.13933	8.64846	0.0227346	1.3431	1.63077	0.00342405	0.0506369	0.0617367	-0.0010535	6.28394	6.72905	201.47	0.38	3.0891	2.0391	0.1785	0.21	1.4179	1.53169	0.0630176	1.4179	10.5265	0.0634653	1.53169	1.8655	-0.0228451	0.0630176	0.0768406	-0.00135365	7.17171	7.59098	4.93912	5.57178	0.632658	100.381
120	2143	198.39	0.22	2.415	1.9425	0.1575	0.22	1.10849	1.32983	0.049266	1.10849	8.63741	-0.0110532	1.32983	1.61811	-0.0126667	0.049266	0.0601796	-0.00155711	6.1555	6.35022	201.78	0.31	2.9526	2.0874	0.1764	0.205	1.35524	1.5166	0.060233	1.35524	10.5191	-0.00740372	1.5166	1.84638	-0.019127	0.060233	0.0738167	-0.00302389	7.04782	7.32827	4.66106	5.37895	0.717883	103.97
125	2148	198.51	0.12	2.2995	1.9593	0.1554	0.14	1.05547	1.30791	0.0469098	1.05547	8.57477	-0.0626369	1.30791	1.59396	-0.0241527	0.0469098	0.0575482	-0.00263146	5.92046	5.95104	202.1	0.32	2.8875	2.0832	0.1743	0.215	1.32536	1.49905	0.058905	1.32536	10.4828	-0.0363262	1.49905	1.82545	-0.0209267	0.058905	0.0719541	-0.00186259	6.968	7.22888	4.36806	5.306	0.937939	108.66
130	2153	198.74	0.23	2.3016	1.9404	0.1554	0.19	1.05643	1.30124	0.0469526	1.05643	8.5212	-0.0535647	1.30124	1.58302	-0.0109371	0.0469526	0.0571258	-0.000422341	5.96362	6.1287	202.3	0.2	2.6838	2.2008	0.1764	0.21	1.23186	1.49384	0.0547495	1.23186	10.3576	-0.125122	1.49384	1.81653	-0.00891785	0.0547495	0.0674693	-0.00448474	6.8523	6.91378	4.49846	5.07471	0.576248	111.541
135	2158	198.91	0.17	2.3184	1.9509	0.1554	0.25	1.06415	1.30935	0.0472954	1.06415	8.48229	-0.0389196	1.30935	1.58919	0.00617257	0.0472954	0.0573939	0.00026806	6.07711	6.21463	202.46	0.16	2.8728	2.0496	0.1722	0.115	1.31862	1.48268	0.0586051	1.31862	10.3355	-0.0221741	1.48268	1.8038	-0.0127275	0.0586051	0.0705321	0.0030628	6.77248	6.90064	4.56154	5.06507	0.503531	114.059
140	2163	199.04	0.13	2.4087	1.8774	0.1533	0.205	1.10559	1.30354	0.0491375	1.10559	8.48985	0.00756625	1.30354	1.58448	-0.00471533	0.0491375	0.0592834	0.00188951	6.03772	6.17246	202.79	0.33	2.8224	2.0853	0.1743	0.225	1.29548	1.4839	0.057577	1.29548	10.293	-0.0424373	1.4839	1.80277	-0.00103192	0.057577	0.0700454	-0.000486728	6.8991	7.18514	4.53059	5.2739	0.74331	117.775
145	2168	199.4	0.36	2.4654	1.8417	0.1533	0.175	1.13162	1.30387	0.0502942	1.13162	8.52246	0.0326121	1.30387	1.58397	-0.000508061	0.0502942	0.0607741	0.0014907	6.02602	6.41961	203.08	0.29	2.9064	2.0538	0.1743	0.255	1.33404	1.49251	0.0592906	1.33404	10.2946	0.00161219	1.49251	1.8112	0.00842758	0.0592906	0.071673	0.00162756	7.00635	7.30802	4.712	5.36408	0.652087	121.036
150	2173	199.67	0.27	2.478	1.8648	0.1554	0.14	1.1374	1.31573	0.0505512	1.1374	8.55664	0.0341739	1.31573	1.59574	0.0117752	0.0505512	0.0612946	0.000520561	6.02966	6.34613	203.36	0.28	3.0702	1.9614	0.1722	0.18	1.40922	1.49753	0.0626321	1.40922	10.3712	0.0765877	1.49753	1.81771	0.0065088	0.0626321	0.0753022	0.00362923	6.99894	7.36567	4.65806	5.4064	0.748339	124.777
		BAU 95%																				Set aside x2
t	Year	Total Carbon Stock (dead wood, soil, trees, stumps and roots) ton C/ha	Bind/ 5y	Harvest timber (ton C/ha)	harvest pulp and paper (ton C/ha)	harvest vrak (ton C/ha)		sawn prod	paper prod	board prod	input sawn	Bound in sawn prod	Added to sawn pool	input paper	Bound in paper	Added to paper pool	input board	Bound in board	Added to board pool	1:1 subst	Change	Tot C forest	Bind/ 5y	Harvest timber (ton C/ha)	harvest pulp and paper (ton C/ha)	harvest vrak (ton C/ha)	Biofuel	sawn prod	paper prod	board prod	input sawn	Bound in sawn prod	Added to sawn pool	input paper	Bound in paper	Added to paper pool	input board pool	Bound in board	Added to board pool	1:1 subst	Change	Climate benefit BAU 95% ton CO2/ha	Climate benefit ton CO2/ha	Diff BAU 95% and ton CO2/ha/year	Kumulativ
0	2023	187.18										15			1.5			0.05				187.41										15			1.5			0.05						0	0
5	2028	187.12	-0.06	2.4843	1.6464	0.1428	0.135	1.14029	1.23429	0.0506797	1.14029	14.1986	-0.801448	1.23429	1.49945	-0.000549457	0.0506797	0.0595186	0.00951855	5.73105	4.87857	187.56	0.15	1.5645	1.4301	0.1113	0.12	0.718106	0.92674	0.0319158	0.718106	13.7764	-1.22364	0.92674	1.19191	-0.308094	0.0319158	0.0407546	-0.00924537	4.19367	2.80269	3.58087	2.05718	-1.52369	-7.61847
10	2033	187.21	0.09	2.352	1.7094	0.1428	0.16	1.07957	1.22581	0.0479808	1.07957	13.4401	-0.758427	1.22581	1.49088	-0.00857063	0.0479808	0.0585023	-0.00101626	5.67346	4.99545	189.01	1.45	1.533	1.4301	0.1092	0.14	0.703647	0.919023	0.0312732	0.703647	12.6967	-1.0797	0.919023	1.12972	-0.0621814	0.0312732	0.0384777	-0.00227697	4.17599	4.48184	3.66666	3.28967	-0.37699	-9.50342
15	2038	187.3	0.09	2.1924	1.6863	0.1386	0.12	1.00631	1.17793	0.044725	1.00631	12.7066	-0.733505	1.17793	1.44148	-0.0493951	0.044725	0.0550668	-0.00343549	5.37849	4.68215	190.59	1.58	1.6989	1.4742	0.1155	0.08	0.779795	0.976426	0.0346576	0.779795	11.8329	-0.863781	0.976426	1.17614	0.0464113	0.0346576	0.0414595	0.00298185	4.37918	5.14479	3.4367	3.77628	0.339576	-7.80554
20	2043	187.56	0.26	2.0055	1.8837	0.1449	0.135	0.920525	1.20715	0.0409122	0.920525	11.9823	-0.72434	1.20715	1.46197	0.0204896	0.0409122	0.0506467	-0.00442007	5.41983	4.97156	192.21	1.62	1.5981	1.6359	0.1218	0.07	0.733528	1.01318	0.0326012	0.733528	11.0347	-0.798233	1.01318	1.22109	0.0449544	0.0326012	0.0399303	-0.0015292	4.45354	5.31873	3.64912	3.90395	0.254825	-6.53141
25	2048	188.29	0.73	2.0706	1.9047	0.147	0.155	0.950405	1.23108	0.0422402	0.950405	11.3816	-0.600694	1.23108	1.48953	0.0275516	0.0422402	0.0511934	0.000546674	5.56049	5.71789	194.25	2.04	1.8963	1.8312	0.1386	0.15	0.870402	1.16045	0.0386845	0.870402	10.4766	-0.558028	1.16045	1.37631	0.15522	0.0386845	0.0457433	0.00581295	5.22093	6.86393	4.19693	5.03813	0.841194	-2.32545
30	2053	189.11	0.82	2.1903	1.8879	0.1491	0.105	1.00535	1.25403	0.0446821	1.00535	10.9136	-0.467992	1.25403	1.51734	0.027813	0.0446821	0.0537319	0.00253852	5.63199	6.01435	195.71	1.46	2.0748	1.7031	0.1365	0.09	0.952333	1.1555	0.0423259	0.952333	10.0728	-0.40386	1.1555	1.3988	0.0224938	0.0423259	0.0504123	0.00466899	5.20572	6.28902	4.41453	4.61614	0.20161	-1.31739
35	2058	189.96	0.85	2.0748	2.0055	0.1533	0.145	0.952333	1.27042	0.0423259	0.952333	10.4532	-0.460425	1.27042	1.53865	0.0213072	0.0423259	0.0518245	-0.00190745	5.69218	6.10115	197.19	1.48	1.9026	1.8963	0.1428	0.125	0.873293	1.18673	0.038813	0.873293	9.64215	-0.43062	1.18673	1.43401	0.0352034	0.038813	0.0477248	-0.00268751	5.28671	6.36861	4.47825	4.67456	0.196309	-0.335849
40	2063	190.86	0.9	2.2008	1.9635	0.1533	0.15	1.01017	1.28533	0.0448963	1.01017	10.1102	-0.34299	1.28533	1.55732	0.0186766	0.0448963	0.0540577	0.00223321	5.80788	6.3858	198.52	1.33	1.9782	1.8459	0.1428	0.17	0.907994	1.1861	0.0403553	0.907994	9.30197	-0.340177	1.1861	1.4396	0.00559314	0.0403553	0.0487919	0.00106715	5.37797	6.37445	4.68718	4.67885	-0.00832831	-0.377491
45	2068	191.75	0.89	2.163	2.0685	0.1575	0.19	0.992817	1.31596	0.0441252	0.992817	9.79424	-0.31594	1.31596	1.59126	0.0339406	0.0441252	0.0536813	-0.000376341	5.9527	6.56032	199.79	1.27	1.953	1.9005	0.1449	0.16	0.896427	1.20067	0.0398412	0.896427	8.99426	-0.307708	1.20067	1.45516	0.0155627	0.0398412	0.0484665	-0.000325433	5.40592	6.38345	4.81528	4.68545	-0.129826	-1.02662
50	2073	192.59	0.84	2.0727	2.2176	0.1638	0.155	0.951369	1.3505	0.0422831	0.951369	9.47775	-0.316489	1.3505	1.6318	0.0405344	0.0422831	0.0517727	-0.00190865	5.99183	6.55397	201.03	1.24	1.9194	1.9593	0.147	0.15	0.881005	1.21479	0.0391558	0.881005	8.71096	-0.283297	1.21479	1.47203	0.0168631	0.0391558	0.0477235	-0.000742969	5.42841	6.40123	4.81061	4.6985	-0.112106	-1.58715
55	2078	193.45	0.86	2.1126	2.2638	0.168	0.16	0.969683	1.37783	0.043097	0.969683	9.22054	-0.257206	1.37783	1.66629	0.034497	0.043097	0.0522492	0.000476555	6.11572	6.75349	202.21	1.18	1.7451	2.1567	0.1533	0.14	0.801001	1.2471	0.0356	0.801001	8.38434	-0.326628	1.2471	1.50732	0.0352895	0.0356	0.0440364	-0.00368706	5.45363	6.3386	4.95706	4.65254	-0.304525	-3.10978
60	2083	194.16	0.71	2.0223	2.3772	0.1701	0.24	0.928236	1.3988	0.0412549	0.928236	8.95519	-0.265358	1.3988	1.69336	0.0270668	0.0412549	0.0504914	-0.00175788	6.25248	6.72243	203.29	1.08	1.806	2.1189	0.1533	0.23	0.828954	1.24765	0.0368424	0.828954	8.12794	-0.256394	1.24765	1.51411	0.00679486	0.0368424	0.044627	0.000590574	5.60066	6.43165	4.93426	4.72083	-0.213431	-4.17693
65	2088	194.58	0.42	2.1945	2.247	0.168	0.275	1.00728	1.39151	0.0447678	1.00728	8.80322	-0.151968	1.39151	1.69086	-0.00250223	0.0447678	0.0536935	0.00320213	6.34985	6.61858	204.09	0.8	2.0328	1.974	0.1491	0.295	0.933055	1.24816	0.0414691	0.933055	8.00884	-0.119102	1.24816	1.51582	0.00170517	0.0414691	0.0493581	0.00473112	5.78617	6.4735	4.85804	4.75155	-0.106487	-4.70937
70	2093	194.91	0.33	2.3562	2.0454	0.1617	0.285	1.0815	1.35452	0.0480665	1.0815	8.74514	-0.0580757	1.35452	1.65343	-0.0374338	0.0480665	0.0575582	0.00386474	6.30279	6.54115	204.67	0.58	2.163	1.764	0.1428	0.245	0.992817	1.20026	0.0441252	0.992817	7.96492	-0.0439228	1.20026	1.46822	-0.0475996	0.0441252	0.0528506	0.00349243	5.60924	6.10121	4.8012	4.47829	-0.322912	-6.32393
75	2098	195.12	0.21	2.3457	1.9572	0.1554	0.235	1.07668	1.31843	0.0478523	1.07668	8.68976	-0.0553773	1.31843	1.61072	-0.0427059	0.0478523	0.0580272	0.000468996	6.10129	6.21368	205.22	0.55	2.1168	1.7388	0.1407	0.185	0.971611	1.17936	0.0431827	0.971611	7.90547	-0.0594428	1.17936	1.43891	-0.0293095	0.0431827	0.0525255	-0.000325099	5.43569	5.89661	4.56084	4.32811	-0.232724	-7.48755
80	2103	195.4	0.28	2.2428	1.9866	0.1554	0.215	1.02945	1.30439	0.0457531	1.02945	8.59432	-0.0954399	1.30439	1.58913	-0.0215879	0.0457531	0.056011	-0.00201625	5.97974	6.1407	205.8	0.58	2.0118	1.7934	0.1407	0.21	0.923416	1.17438	0.0410407	0.923416	7.80553	-0.099943	1.17438	1.42875	-0.0101582	0.0410407	0.050326	-0.00219947	5.40267	5.87037	4.50727	4.30885	-0.19842	-8.47965
85	2108	195.85	0.45	2.3058	1.9887	0.1575	0.25	1.05836	1.32063	0.0470383	1.05836	8.54016	-0.0541682	1.32063	1.60155	0.0124168	0.0470383	0.0569398	0.000928774	6.1126	6.52178	206.42	0.62	2.0349	1.8207	0.1428	0.245	0.934019	1.19042	0.041512	0.934019	7.72913	-0.0764025	1.19042	1.44299	0.0142378	0.041512	0.0504084	8.2425e-05	5.51642	6.07434	4.78698	4.45856	-0.328421	-10.1218
90	2113	196.25	0.4	2.4108	1.9635	0.1575	0.23	1.10656	1.33678	0.0491803	1.10656	8.54119	0.00103883	1.33678	1.61989	0.018344	0.0491803	0.0592459	0.00230619	6.19034	6.61203	207.11	0.69	2.1588	1.7829	0.1428	0.24	0.990889	1.20641	0.0440395	0.990889	7.71949	-0.00964214	1.20641	1.46149	0.0185084	0.0440395	0.0529506	0.00254213	5.62185	6.32326	4.85323	4.64127	-0.211958	-11.1815
95	2118	196.74	0.49	2.478	1.9215	0.1575	0.19	1.1374	1.33728	0.0505512	1.1374	8.57294	0.0317492	1.33728	1.62364	0.00374679	0.0505512	0.0610245	0.00177856	6.1711	6.69837	207.8	0.69	2.2491	1.7451	0.1428	0.245	1.03234	1.21417	0.0458816	1.03234	7.75254	0.0330537	1.21417	1.47253	0.0110314	0.0458816	0.0552421	0.00229151	5.6966	6.43298	4.91661	4.7218	-0.194802	-12.1556
100	2123	197.15	0.41	2.5074	1.9257	0.1575	0.22	1.1509	1.34608	0.051151	1.1509	8.61408	0.0411338	1.34608	1.6331	0.00946135	0.051151	0.0619387	0.000914168	6.25378	6.71529	208.39	0.59	2.1945	1.8018	0.1449	0.26	1.00728	1.22234	0.0447678	1.00728	7.75625	0.00371354	1.22234	1.48264	0.0101191	0.0447678	0.0545333	-0.000708755	5.72156	6.32468	4.92902	4.64232	-0.286704	-13.5891
105	2128	197.58	0.43	2.2869	2.0727	0.1617	0.135	1.04969	1.34792	0.0466528	1.04969	8.54868	-0.0654004	1.34792	1.63661	0.00351005	0.0466528	0.0576021	-0.0043366	6.05319	6.41696	208.89	0.5	1.974	1.9299	0.147	0.215	0.906066	1.21699	0.0402696	0.906066	7.65828	-0.0979767	1.21699	1.47909	-0.00355568	0.0402696	0.0499098	-0.00462349	5.54567	5.93951	4.71005	4.3596	-0.350447	-15.3413
110	2133	197.75	0.17	2.5788	1.8585	0.1554	0.195	1.18367	1.33804	0.0526075	1.18367	8.62573	0.0770477	1.33804	1.62735	-0.00926001	0.0526075	0.0627902	0.00518815	6.22401	6.46699	209.24	0.35	2.2092	1.7451	0.1428	0.21	1.01402	1.20439	0.0450677	1.01402	7.68094	0.0226632	1.20439	1.46586	-0.0132286	0.0450677	0.0538906	0.00398075	5.59923	5.96265	4.74677	4.37658	-0.370186	-17.1922
115	2138	198.17	0.42	2.4822	1.9341	0.1575	0.26	1.13933	1.3431	0.0506369	1.13933	8.64846	0.0227346	1.3431	1.63077	0.00342405	0.0506369	0.0617367	-0.0010535	6.28394	6.72905	209.63	0.39	2.2386	1.7388	0.1428	0.215	1.02752	1.2092	0.0456674	1.02752	7.71416	0.033224	1.2092	1.46833	0.0024705	0.0456674	0.055194	0.00130346	5.63576	6.06276	4.93912	4.45006	-0.489055	-19.6375
120	2143	198.39	0.22	2.415	1.9425	0.1575	0.22	1.10849	1.32983	0.049266	1.10849	8.63741	-0.0110532	1.32983	1.61811	-0.0126667	0.049266	0.0601796	-0.00155711	6.1555	6.35022	209.9	0.27	2.1672	1.7451	0.1407	0.28	0.994745	1.1941	0.0442109	0.994745	7.71031	-0.00384941	1.1941	1.45367	-0.0146623	0.0442109	0.0539679	-0.00122614	5.6329	5.88316	4.66106	4.31824	-0.342823	-21.3516
125	2148	198.51	0.12	2.2995	1.9593	0.1554	0.14	1.05547	1.30791	0.0469098	1.05547	8.57477	-0.0626369	1.30791	1.59396	-0.0241527	0.0469098	0.0575482	-0.00263146	5.92046	5.95104	210.15	0.25	2.0748	1.7388	0.1386	0.2	0.952333	1.16907	0.0423259	0.952333	7.66455	-0.0457627	1.16907	1.42604	-0.0276239	0.0423259	0.0518662	-0.00210171	5.39786	5.57237	4.36806	4.09012	-0.277942	-22.7413
130	2153	198.74	0.23	2.3016	1.9404	0.1554	0.19	1.05643	1.30124	0.0469526	1.05643	8.5212	-0.0535647	1.30124	1.58302	-0.0109371	0.0469526	0.0571258	-0.000422341	5.96362	6.1287	210.41	0.26	2.058	1.7661	0.1407	0.22	0.944622	1.17533	0.0419832	0.944622	7.617	-0.04755	1.17533	1.42742	0.00137473	0.0419832	0.0511519	-0.000714254	5.44024	5.65335	4.49846	4.14956	-0.348903	-24.4859
135	2158	198.91	0.17	2.3184	1.9509	0.1554	0.25	1.06415	1.30935	0.0472954	1.06415	8.48229	-0.0389196	1.30935	1.58919	0.00617257	0.0472954	0.0573939	0.00026806	6.07711	6.21463	210.65	0.24	2.0307	1.8123	0.1407	0.145	0.932091	1.1862	0.0414263	0.932091	7.56308	-0.0539253	1.1862	1.43853	0.0111105	0.0414263	0.0504687	-0.000683183	5.36731	5.56381	4.56154	4.08384	-0.477701	-26.8744
140	2163	199.04	0.13	2.4087	1.8774	0.1533	0.205	1.10559	1.30354	0.0491375	1.10559	8.48985	0.00756625	1.30354	1.58448	-0.00471533	0.0491375	0.0592834	0.00188951	6.03772	6.17246	210.83	0.18	2.0958	1.7493	0.1407	0.265	0.961972	1.1782	0.0427543	0.961972	7.54601	-0.0170638	1.1782	1.4325	-0.00602642	0.0427543	0.051676	0.00120727	5.52604	5.68416	4.53059	4.17217	-0.358415	-28.6664
145	2168	199.4	0.36	2.4654	1.8417	0.1533	0.175	1.13162	1.30387	0.0502942	1.13162	8.52246	0.0326121	1.30387	1.58397	-0.000508061	0.0502942	0.0607741	0.0014907	6.02602	6.41961	211.02	0.19	2.1861	1.6443	0.1365	0.22	1.00342	1.16043	0.0445964	1.00342	7.57261	0.0265928	1.16043	1.41366	-0.0188418	0.0445964	0.0537316	0.00205554	5.44297	5.64278	4.712	4.1418	-0.570199	-31.5174
150	2173	199.67	0.27	2.478	1.8648	0.1554	0.14	1.1374	1.31573	0.0505512	1.1374	8.55664	0.0341739	1.31573	1.59574	0.0117752	0.0505512	0.0612946	0.000520561	6.02966	6.34613	211.38	0.36	2.2533	1.6254	0.1365	0.195	1.03426	1.16971	0.0459673	1.03426	7.6266	0.0539952	1.16971	1.41961	0.0059512	0.0459673	0.0554658	0.00173425	5.47326	5.89494	4.65806	4.32689	-0.331173	-33.1733
		BAU 95%																				Production 80/50/50
t	Year	Total Carbon Stock (dead wood, soil, trees, stumps and roots) ton C/ha	Bind/ 5y	Harvest timber (ton C/ha)	harvest pulp and paper (ton C/ha)	harvest vrak (ton C/ha)		sawn prod	paper prod	board prod	input sawn	Bound in sawn prod	Added to sawn pool	input paper	Bound in paper	Added to paper pool	input board	Bound in board	Added to board pool	1:1 subst	Change	Tot C forest	Bind/ 5y	Harvest timber (ton C/ha)	harvest pulp and paper (ton C/ha)	harvest vrak (ton C/ha)	grot+ stubbar (ton C/ha)	sawn prod	paper prod	board prod	input sawn	Bound in sawn prod	Added to sawn pool	input paper	Bound in paper	Added to paper pool	input board pool	Bound in board	Added to board pool	1:1 subst	Change	Climate benefit BAU 95% ton CO2/ha	Climate benefit ton CO2/ha	Diff BAU 95% and ton CO2/ha/year	Kumulativ
0	2023	187.18										15			1.5			0.05				187.68										15			1.5			0.05						0	0
5	2028	187.12	-0.06	2.4843	1.6464	0.1428	0.135	1.14029	1.23429	0.0506797	1.14029	14.1986	-0.801448	1.23429	1.49945	-0.000549457	0.0506797	0.0595186	0.00951855	5.73105	4.87857	186.52	-1.16	2.5032	1.6401	0.1428	1.91	1.14897	1.23652	0.0510653	1.14897	14.2072	-0.792773	1.23652	1.50169	0.00168704	0.0510653	0.0599041	0.00990411	6.26093	4.31975	3.58087	3.1707	-0.410176	-2.05088
10	2033	187.21	0.09	2.352	1.7094	0.1428	0.16	1.07957	1.22581	0.0479808	1.07957	13.4401	-0.758427	1.22581	1.49088	-0.00857063	0.0479808	0.0585023	-0.00101626	5.67346	4.99545	185.32	-1.2	2.3352	1.7178	0.1428	1.935	1.07186	1.22489	0.0476381	1.07186	13.44	-0.767261	1.22489	1.49035	-0.0113358	0.0476381	0.0582277	-0.00167638	7.97004	5.98977	3.66666	4.39649	0.729831	1.59828
15	2038	187.3	0.09	2.1924	1.6863	0.1386	0.12	1.00631	1.17793	0.044725	1.00631	12.7066	-0.733505	1.17793	1.44148	-0.0493951	0.044725	0.0550668	-0.00343549	5.37849	4.68215	184.4	-0.92	2.1756	1.6989	0.1386	1.75	0.9986	1.1786	0.0443822	0.9986	12.6988	-0.741196	1.1786	1.44206	-0.0482879	0.0443822	0.0546755	-0.00355219	7.49203	5.77899	3.4367	4.24178	0.80508	5.62368
20	2043	187.56	0.26	2.0055	1.8837	0.1449	0.135	0.920525	1.20715	0.0409122	0.920525	11.9823	-0.72434	1.20715	1.46197	0.0204896	0.0409122	0.0506467	-0.00442007	5.41983	4.97156	184.21	-0.19	2.0832	1.8795	0.147	1.73	0.956189	1.22459	0.0424973	0.956189	12.0111	-0.68766	1.22459	1.47952	0.0374538	0.0424973	0.0521626	-0.0025129	7.59161	6.74889	3.64912	4.95369	1.30456	12.1465
25	2048	188.29	0.73	2.0706	1.9047	0.147	0.155	0.950405	1.23108	0.0422402	0.950405	11.3816	-0.600694	1.23108	1.48953	0.0275516	0.0422402	0.0511934	0.000546674	5.56049	5.71789	184.41	0.2	2.0769	1.9971	0.1533	1.665	0.953297	1.26774	0.0423688	0.953297	11.4096	-0.601534	1.26774	1.52928	0.0497655	0.0423688	0.0515899	-0.000572743	7.65999	7.30765	4.19693	5.36381	1.16688	17.9809
30	2053	189.11	0.82	2.1903	1.8879	0.1491	0.105	1.00535	1.25403	0.0446821	1.00535	10.9136	-0.467992	1.25403	1.51734	0.027813	0.0446821	0.0537319	0.00253852	5.63199	6.01435	184.85	0.44	2.247	1.9488	0.1533	1.635	1.03137	1.29106	0.0458388	1.03137	10.964	-0.44559	1.29106	1.5614	0.0321179	0.0458388	0.0549587	0.00336879	7.77933	7.80923	4.41453	5.73197	1.31744	24.5681
35	2058	189.96	0.85	2.0748	2.0055	0.1533	0.145	0.952333	1.27042	0.0423259	0.952333	10.4532	-0.460425	1.27042	1.53865	0.0213072	0.0423259	0.0518245	-0.00190745	5.69218	6.10115	185.42	0.57	2.0475	2.2008	0.1617	1.545	0.939802	1.33794	0.041769	0.939802	10.4845	-0.479479	1.33794	1.61396	0.0525602	0.041769	0.0514844	-0.00347428	7.7415	7.88111	4.47825	5.78473	1.30648	31.1005
40	2063	190.86	0.9	2.2008	1.9635	0.1533	0.15	1.01017	1.28533	0.0448963	1.01017	10.1102	-0.34299	1.28533	1.55732	0.0186766	0.0448963	0.0540577	0.00223321	5.80788	6.3858	186.17	0.75	2.2449	2.1168	0.1617	1.605	1.03041	1.35438	0.045796	1.03041	10.1577	-0.326804	1.35438	1.6397	0.0257344	0.045796	0.0548972	0.00341279	7.96692	8.41926	4.68718	6.17974	1.49256	38.5633
45	2068	191.75	0.89	2.163	2.0685	0.1575	0.19	0.992817	1.31596	0.0441252	0.992817	9.79424	-0.31594	1.31596	1.59126	0.0339406	0.0441252	0.0536813	-0.000376341	5.9527	6.56032	186.85	0.68	2.1756	2.2638	0.168	1.605	0.9986	1.39327	0.0443822	0.9986	9.84139	-0.316308	1.39327	1.68313	0.0434307	0.0443822	0.0540868	-0.000810418	8.07612	8.48243	4.81528	6.2261	1.41083	45.6175
50	2073	192.59	0.84	2.0727	2.2176	0.1638	0.155	0.951369	1.3505	0.0422831	0.951369	9.47775	-0.316489	1.3505	1.6318	0.0405344	0.0422831	0.0517727	-0.00190865	5.99183	6.55397	187.64	0.79	2.0622	2.499	0.1785	1.61	0.94655	1.45486	0.0420689	0.94655	9.51398	-0.327413	1.45486	1.7524	0.0692705	0.0420689	0.0516302	-0.00245662	8.25461	8.78401	4.81061	6.44746	1.63685	53.8017
55	2078	193.45	0.86	2.1126	2.2638	0.168	0.16	0.969683	1.37783	0.043097	0.969683	9.22054	-0.257206	1.37783	1.66629	0.034497	0.043097	0.0522492	0.000476555	6.11572	6.75349	188.24	0.6	1.9593	2.6481	0.1848	1.655	0.899319	1.48631	0.0399697	0.899319	9.18172	-0.332261	1.48631	1.79609	0.0436929	0.0399697	0.0490967	-0.00253343	8.38136	8.69026	4.95706	6.37865	1.42159	60.9097
60	2083	194.16	0.71	2.0223	2.3772	0.1701	0.24	0.928236	1.3988	0.0412549	0.928236	8.95519	-0.265358	1.3988	1.69336	0.0270668	0.0412549	0.0504914	-0.00175788	6.25248	6.72243	188.73	0.49	1.4469	3.1626	0.1995	1.505	0.664127	1.55628	0.0295168	0.664127	8.65728	-0.524441	1.55628	1.87379	0.0776959	0.0295168	0.0381959	-0.0109008	8.2082	8.24055	4.93426	6.04857	1.1143	66.4812
65	2088	194.58	0.42	2.1945	2.247	0.168	0.275	1.00728	1.39151	0.0447678	1.00728	8.80322	-0.151968	1.39151	1.69086	-0.00250223	0.0447678	0.0536935	0.00320213	6.34985	6.61858	189.33	0.6	1.4406	3.129	0.1974	1.39	0.661235	1.54197	0.0293882	0.661235	8.19783	-0.459444	1.54197	1.87321	-0.000576677	0.0293882	0.0361404	-0.00205553	8.0041	8.14202	4.85804	5.97625	1.11821	72.0722
70	2093	194.91	0.33	2.3562	2.0454	0.1617	0.285	1.0815	1.35452	0.0480665	1.0815	8.74514	-0.0580757	1.35452	1.65343	-0.0374338	0.0480665	0.0575582	0.00386474	6.30279	6.54115	189.93	0.6	1.764	2.8035	0.1869	1.435	0.809676	1.49751	0.0359856	0.809676	7.94631	-0.251529	1.49751	1.82865	-0.0445589	0.0359856	0.0423744	0.00623399	8.04622	8.35637	4.8012	6.13357	1.33237	78.7341
75	2098	195.12	0.21	2.3457	1.9572	0.1554	0.235	1.07668	1.31843	0.0478523	1.07668	8.68976	-0.0553773	1.31843	1.61072	-0.0427059	0.0478523	0.0580272	0.000468996	6.10129	6.21368	190.4	0.47	1.7178	2.7573	0.1848	1.485	0.78847	1.46863	0.0350431	0.78847	7.70613	-0.240175	1.46863	1.7919	-0.036752	0.0350431	0.0425339	0.000159544	7.98837	8.1816	4.56084	6.0053	1.44446	85.9564
80	2103	195.4	0.28	2.2428	1.9866	0.1554	0.215	1.02945	1.30439	0.0457531	1.02945	8.59432	-0.0954399	1.30439	1.58913	-0.0215879	0.0457531	0.056011	-0.00201625	5.97974	6.1407	190.83	0.43	1.4532	2.9778	0.189	1.32	0.667019	1.4876	0.0296453	0.667019	7.3756	-0.330535	1.4876	1.80436	0.0124661	0.0296453	0.0371643	-0.00536964	7.722	7.82856	4.50727	5.74616	1.23889	92.1508
85	2108	195.85	0.45	2.3058	1.9887	0.1575	0.25	1.05836	1.32063	0.0470383	1.05836	8.54016	-0.0541682	1.32063	1.60155	0.0124168	0.0470383	0.0569398	0.000928774	6.1126	6.52178	191.54	0.71	1.764	2.7384	0.1848	1.47	0.809676	1.47277	0.0359856	0.809676	7.2305	-0.145091	1.47277	1.79174	-0.0126223	0.0359856	0.0425554	0.00539109	8.00436	8.56204	4.78698	6.28454	1.49755	99.6386
90	2113	196.25	0.4	2.4108	1.9635	0.1575	0.23	1.10656	1.33678	0.0491803	1.10656	8.54119	0.00103883	1.33678	1.61989	0.018344	0.0491803	0.0592459	0.00230619	6.19034	6.61203	192.17	0.63	1.7871	2.7846	0.1869	1.54	0.820279	1.49599	0.0364568	0.820279	7.1148	-0.115706	1.49599	1.81273	0.0209842	0.0364568	0.0439796	0.00142426	8.18818	8.72488	4.85323	6.40406	1.55083	107.393
95	2118	196.74	0.49	2.478	1.9215	0.1575	0.19	1.1374	1.33728	0.0505512	1.1374	8.57294	0.0317492	1.33728	1.62364	0.00374679	0.0505512	0.0610245	0.00177856	6.1711	6.69837	192.77	0.6	1.9383	2.6964	0.1869	1.6	0.88968	1.49952	0.0395413	0.88968	7.08347	-0.031327	1.49952	1.81996	0.00723751	0.0395413	0.0473159	0.00333626	8.34808	8.92733	4.91661	6.55266	1.63605	115.573
100	2123	197.15	0.41	2.5074	1.9257	0.1575	0.22	1.1509	1.34608	0.051151	1.1509	8.61408	0.0411338	1.34608	1.6331	0.00946135	0.051151	0.0619387	0.000914168	6.25378	6.71529	193.18	0.41	1.9026	2.7657	0.189	1.55	0.873293	1.5171	0.038813	0.873293	7.03981	-0.043658	1.5171	1.83883	0.0188669	0.038813	0.0471774	-0.000138508	8.32949	8.71456	4.92902	6.39649	1.46746	122.91
105	2128	197.58	0.43	2.2869	2.0727	0.1617	0.135	1.04969	1.34792	0.0466528	1.04969	8.54868	-0.0654004	1.34792	1.63661	0.00351005	0.0466528	0.0576021	-0.0043366	6.05319	6.41696	193.57	0.39	2.2218	2.4549	0.1806	1.71	1.01981	1.4772	0.0453247	1.01981	7.14832	0.108506	1.4772	1.80227	-0.0365648	0.0453247	0.0536646	0.0064872	8.53749	9.00592	4.71005	6.61034	1.90029	132.412
110	2133	197.75	0.17	2.5788	1.8585	0.1554	0.195	1.18367	1.33804	0.0526075	1.18367	8.62573	0.0770477	1.33804	1.62735	-0.00926001	0.0526075	0.0627902	0.00518815	6.22401	6.46699	193.57	0	1.8228	2.8455	0.1911	1.585	0.836665	1.52788	0.0371851	0.836665	7.05964	-0.0886808	1.52788	1.84647	0.0442092	0.0371851	0.0466718	-0.00699282	8.37772	8.32626	4.74677	6.11147	1.3647	139.235
115	2138	198.17	0.42	2.4822	1.9341	0.1575	0.26	1.13933	1.3431	0.0506369	1.13933	8.64846	0.0227346	1.3431	1.63077	0.00342405	0.0506369	0.0617367	-0.0010535	6.28394	6.72905	193.7	0.13	1.7388	2.8707	0.1911	1.555	0.798109	1.51687	0.0354715	0.798109	6.94388	-0.115757	1.51687	1.84329	-0.00318884	0.0354715	0.043722	-0.00294977	8.26228	8.27038	4.93912	6.07046	1.13134	144.892
120	2143	198.39	0.22	2.415	1.9425	0.1575	0.22	1.10849	1.32983	0.049266	1.10849	8.63741	-0.0110532	1.32983	1.61811	-0.0126667	0.049266	0.0601796	-0.00155711	6.1555	6.35022	193.87	0.17	1.6884	2.8539	0.189	1.56	0.774976	1.49814	0.0344434	0.774976	6.81998	-0.123906	1.49814	1.82399	-0.0192957	0.0344434	0.0421724	-0.00154961	8.17869	8.20394	4.66106	6.02169	1.36063	151.695
125	2148	198.51	0.12	2.2995	1.9593	0.1554	0.14	1.05547	1.30791	0.0469098	1.05547	8.57477	-0.0626369	1.30791	1.59396	-0.0241527	0.0469098	0.0575482	-0.00263146	5.92046	5.95104	193.97	0.1	1.4574	2.9967	0.1911	1.415	0.668947	1.49581	0.029731	0.668947	6.60608	-0.213895	1.49581	1.81825	-0.00574203	0.029731	0.0371861	-0.00498633	7.87826	7.75364	4.36806	5.69117	1.32311	158.311
130	2153	198.74	0.23	2.3016	1.9404	0.1554	0.19	1.05643	1.30124	0.0469526	1.05643	8.5212	-0.0535647	1.30124	1.58302	-0.0109371	0.0469526	0.0571258	-0.000422341	5.96362	6.1287	194.33	0.36	1.6653	2.8224	0.1869	1.405	0.764373	1.48051	0.0339721	0.764373	6.5153	-0.0907807	1.48051	1.80193	-0.0163136	0.0339721	0.0405457	0.00335969	7.90348	8.15975	4.49846	5.98925	1.49079	165.765
135	2158	198.91	0.17	2.3184	1.9509	0.1554	0.25	1.06415	1.30935	0.0472954	1.06415	8.48229	-0.0389196	1.30935	1.58919	0.00617257	0.0472954	0.0573939	0.00026806	6.07711	6.21463	194.7	0.37	1.512	2.982	0.1911	1.365	0.694008	1.5036	0.0308448	0.694008	6.36591	-0.149394	1.5036	1.82214	0.0202056	0.0308448	0.0380123	-0.0025334	7.86513	8.10341	4.56154	5.9479	1.38636	172.696
140	2163	199.04	0.13	2.4087	1.8774	0.1533	0.205	1.10559	1.30354	0.0491375	1.10559	8.48985	0.00756625	1.30354	1.58448	-0.00471533	0.0491375	0.0592834	0.00188951	6.03772	6.17246	195.15	0.45	1.9677	2.6313	0.1827	1.595	0.903174	1.48198	0.0401411	0.903174	6.44502	0.0791114	1.48198	1.80409	-0.0180476	0.0401411	0.0468608	0.00884843	8.28971	8.80962	4.53059	6.46626	1.93568	182.375
145	2168	199.4	0.36	2.4654	1.8417	0.1533	0.175	1.13162	1.30387	0.0502942	1.13162	8.52246	0.0326121	1.30387	1.58397	-0.000508061	0.0502942	0.0607741	0.0014907	6.02602	6.41961	195.32	0.17	1.8522	2.7174	0.1848	1.54	0.85016	1.4864	0.0377849	0.85016	6.46087	0.0158559	1.4864	1.80532	0.0012301	0.0377849	0.0460688	-0.000792003	8.18272	8.36901	4.712	6.14286	1.43086	189.529
150	2173	199.67	0.27	2.478	1.8648	0.1554	0.14	1.1374	1.31573	0.0505512	1.1374	8.55664	0.0341739	1.31573	1.59574	0.0117752	0.0505512	0.0612946	0.000520561	6.02966	6.34613	195.6	0.28	1.4427	3.087	0.1953	1.45	0.662199	1.52652	0.0294311	0.662199	6.28672	-0.174157	1.52652	1.84566	0.040338	0.0294311	0.037575	-0.00849381	8.0275	8.16519	4.65806	5.99325	1.33519	196.205
		BAU 95%																				Production realistic potential
t	Year	Total Carbon Stock (dead wood, soil, trees, stumps and roots) ton C/ha	Bind/ 5y	Harvest timber (ton C/ha)	harvest pulp and paper (ton C/ha)	harvest vrak (ton C/ha)		sawn prod	paper prod	board prod	input sawn	Bound in sawn prod	Added to sawn pool	input paper	Bound in paper	Added to paper pool	input board	Bound in board	Added to board pool	1:1 subst	Change	Tot C forest	Bind/ 5y	Harvest timber (ton C/ha)	harvest pulp and paper (ton C/ha)	harvest vrak (ton C/ha)	grot+ stubbar (ton C/ha)	sawn prod	paper prod	board prod	input sawn	Bound in sawn prod	Added to sawn pool	input paper	Bound in paper	Added to paper pool	input board pool	Bound in board	Added to board pool	1:1 subst	Change	Climate benefit BAU 95% ton CO2/ha	Climate benefit ton CO2/ha	Diff BAU 95% and ton CO2/ha/year	Kumulativ
0	2023	187.18										15			1.5			0.05				187.33										15			1.5			0.05							0
5	2028	187.12	#REF!	2.4843	1.6464	0.1428	0.135	1.14029	1.23429	0.0506797	1.14029	14.1986	-0.801448	1.23429	1.49945	-0.000549457	0.0506797	0.0595186	0.00951855	5.73105	4.87857	187	-0.33	2.4948	1.6296	0.1428	0.53	1.14511	1.23047	0.0508939	1.14511	14.2034	-0.796628	1.23047	1.49564	-0.00436096	0.0508939	0.0597328	0.00973275	6.23636	5.1151	3.58087	3.75449	0.173615	0.868073
10	2033	187.21	#REF!	2.352	1.7094	0.1428	0.16	1.07957	1.22581	0.0479808	1.07957	13.4401	-0.758427	1.22581	1.49088	-0.00857063	0.0479808	0.0585023	-0.00101626	5.67346	4.99545	186.86	-0.14	2.3583	1.7262	0.1449	0.52	1.08246	1.23374	0.0481093	1.08246	13.4472	-0.756159	1.23374	1.49813	0.00249458	0.0481093	0.0586687	-0.00106408	6.17422	5.27949	3.66666	3.87515	0.208489	1.91052
15	2038	187.3	#REF!	2.1924	1.6863	0.1386	0.12	1.00631	1.17793	0.044725	1.00631	12.7066	-0.733505	1.17793	1.44148	-0.0493951	0.044725	0.0550668	-0.00343549	5.37849	4.68215	186.79	-0.07	2.1672	1.6947	0.1386	0.475	0.994745	1.17495	0.0442109	0.994745	12.7012	-0.745989	1.17495	1.43979	-0.0583485	0.0442109	0.0545821	-0.00408654	5.81815	4.93973	3.4367	3.62576	0.189057	2.85581
20	2043	187.56	#REF!	2.0055	1.8837	0.1449	0.135	0.920525	1.20715	0.0409122	0.920525	11.9823	-0.72434	1.20715	1.46197	0.0204896	0.0409122	0.0506467	-0.00442007	5.41983	4.97156	186.98	0.19	2.0853	1.8312	0.1428	0.48	0.957153	1.20675	0.0425401	0.957153	12.0142	-0.687014	1.20675	1.46127	0.0214898	0.0425401	0.052189	-0.00239317	5.90109	5.42317	3.64912	3.98061	0.331485	4.51323
25	2048	188.29	#REF!	2.0706	1.9047	0.147	0.155	0.950405	1.23108	0.0422402	0.950405	11.3816	-0.600694	1.23108	1.48953	0.0275516	0.0422402	0.0511934	0.000546674	5.56049	5.71789	187.67	0.69	1.9635	2.0139	0.1512	0.46	0.901246	1.24634	0.0400554	0.901246	11.3602	-0.653986	1.24634	1.50466	0.0433839	0.0400554	0.0492812	-0.00290778	5.96518	6.04167	4.19693	4.43459	0.237651	5.70149
30	2053	189.11	#REF!	2.1903	1.8879	0.1491	0.105	1.00535	1.25403	0.0446821	1.00535	10.9136	-0.467992	1.25403	1.51734	0.027813	0.0446821	0.0537319	0.00253852	5.63199	6.01435	188.45	0.78	2.2281	1.8585	0.1491	0.48	1.0227	1.25211	0.0454532	1.0227	10.9123	-0.447877	1.25211	1.5181	0.0134443	0.0454532	0.054165	0.00488381	6.13041	6.48086	4.41453	4.75695	0.34242	7.41359
35	2058	189.96	#REF!	2.0748	2.0055	0.1533	0.145	0.952333	1.27042	0.0423259	0.952333	10.4532	-0.460425	1.27042	1.53865	0.0213072	0.0423259	0.0518245	-0.00190745	5.69218	6.10115	189.26	0.81	2.1042	2.0391	0.1554	0.435	0.965828	1.29039	0.0429257	0.965828	10.4656	-0.446769	1.29039	1.55875	0.0406491	0.0429257	0.0525008	-0.00166422	6.15381	6.55603	4.47825	4.81212	0.333875	9.08296
40	2063	190.86	#REF!	2.2008	1.9635	0.1533	0.15	1.01017	1.28533	0.0448963	1.01017	10.1102	-0.34299	1.28533	1.55732	0.0186766	0.0448963	0.0540577	0.00223321	5.80788	6.3858	190.14	0.88	2.2575	1.974	0.1554	0.45	1.03619	1.30321	0.046053	1.03619	10.147	-0.318571	1.30321	1.57876	0.0200063	0.046053	0.0553339	0.00283313	6.28797	6.87224	4.68718	5.04422	0.357046	10.8682
45	2068	191.75	#REF!	2.163	2.0685	0.1575	0.19	0.992817	1.31596	0.0441252	0.992817	9.79424	-0.31594	1.31596	1.59126	0.0339406	0.0441252	0.0536813	-0.000376341	5.9527	6.56032	191.03	0.89	2.2365	2.0643	0.1596	0.49	1.02655	1.33238	0.0456246	1.02655	9.86004	-0.286971	1.33238	1.61146	0.0327057	0.0456246	0.0554063	7.24306e-05	6.43552	7.07133	4.81528	5.19035	0.375076	12.7436
50	2073	192.59	#REF!	2.0727	2.2176	0.1638	0.155	0.951369	1.3505	0.0422831	0.951369	9.47775	-0.316489	1.3505	1.6318	0.0405344	0.0422831	0.0517727	-0.00190865	5.99183	6.55397	191.89	0.86	2.0538	2.3037	0.168	0.48	0.942694	1.37859	0.0418975	0.942694	9.52635	-0.333682	1.37859	1.66346	0.0519921	0.0418975	0.0516921	-0.00371428	6.50715	7.08175	4.81061	5.198	0.38739	14.6805
55	2078	193.45	#REF!	2.1126	2.2638	0.168	0.16	0.969683	1.37783	0.043097	0.969683	9.22054	-0.257206	1.37783	1.66629	0.034497	0.043097	0.0522492	0.000476555	6.11572	6.75349	192.62	0.73	2.1462	2.2974	0.1701	0.49	0.985106	1.39883	0.0437825	0.985106	9.27828	-0.248075	1.39883	1.69289	0.029435	0.0437825	0.0529204	0.00122836	6.63481	7.1474	4.95706	5.24619	0.28913	16.1262
60	2083	194.16	#REF!	2.0223	2.3772	0.1701	0.24	0.928236	1.3988	0.0412549	0.928236	8.95519	-0.265358	1.3988	1.69336	0.0270668	0.0412549	0.0504914	-0.00175788	6.25248	6.72243	193.21	0.59	1.9068	2.5326	0.1764	0.545	0.875221	1.42955	0.0388987	0.875221	8.95243	-0.325847	1.42955	1.72882	0.0359264	0.0388987	0.0482538	-0.00466661	6.70904	7.00445	4.93426	5.14127	0.207005	17.1612
65	2088	194.58	#REF!	2.1945	2.247	0.168	0.275	1.00728	1.39151	0.0447678	1.00728	8.80322	-0.151968	1.39151	1.69086	-0.00250223	0.0447678	0.0536935	0.00320213	6.34985	6.61858	193.75	0.54	1.911	2.5494	0.1785	0.57	0.877149	1.43697	0.0389844	0.877149	8.67069	-0.281738	1.43697	1.74258	0.013764	0.0389844	0.0475146	-0.000739269	6.77157	7.04286	4.85804	5.16946	0.311418	18.7183
70	2093	194.91	#REF!	2.3562	2.0454	0.1617	0.285	1.0815	1.35452	0.0480665	1.0815	8.74514	-0.0580757	1.35452	1.65343	-0.0374338	0.0480665	0.0575582	0.00386474	6.30279	6.54115	194.07	0.32	2.205	2.2344	0.168	0.54	1.01209	1.3893	0.044982	1.01209	8.56037	-0.110321	1.3893	1.69734	-0.0452369	0.044982	0.0533815	0.00586691	6.69162	6.86193	4.8012	5.03666	0.235455	19.8956
75	2098	195.12	#REF!	2.3457	1.9572	0.1554	0.235	1.07668	1.31843	0.0478523	1.07668	8.68976	-0.0553773	1.31843	1.61072	-0.0427059	0.0478523	0.0580272	0.000468996	6.10129	6.21368	194.36	0.29	2.2806	2.1042	0.1617	0.49	1.0468	1.35834	0.0465242	1.0468	8.49903	-0.06134	1.35834	1.65839	-0.0389508	0.0465242	0.0559608	0.00257937	6.54745	6.73974	4.56084	4.94697	0.38613	21.8262
80	2103	195.4	#REF!	2.2428	1.9866	0.1554	0.215	1.02945	1.30439	0.0457531	1.02945	8.59432	-0.0954399	1.30439	1.58913	-0.0215879	0.0457531	0.056011	-0.00201625	5.97974	6.1407	194.67	0.31	2.0349	2.2764	0.1659	0.485	0.934019	1.36358	0.041512	0.934019	8.33286	-0.166176	1.36358	1.65675	-0.0016461	0.041512	0.0514045	-0.00455631	6.45086	6.58848	4.50727	4.83595	0.328675	23.4696
85	2108	195.85	#REF!	2.3058	1.9887	0.1575	0.25	1.05836	1.32063	0.0470383	1.05836	8.54016	-0.0541682	1.32063	1.60155	0.0124168	0.0470383	0.0569398	0.000928774	6.1126	6.52178	195.13	0.46	2.1903	2.1693	0.1638	0.535	1.00535	1.36096	0.0446821	1.00535	8.25952	-0.0733359	1.36096	1.65383	-0.00291599	0.0446821	0.0537692	0.00236471	6.57592	6.96203	4.78698	5.11013	0.323148	25.0853
90	2113	196.25	#REF!	2.4108	1.9635	0.1575	0.23	1.10656	1.33678	0.0491803	1.10656	8.54119	0.00103883	1.33678	1.61989	0.018344	0.0491803	0.0592459	0.00230619	6.19034	6.61203	195.6	0.47	2.1966	2.226	0.168	0.52	1.00824	1.38405	0.0448106	1.00824	8.19857	-0.0609509	1.38405	1.67641	0.022574	0.0448106	0.0543158	0.000546546	6.64378	7.07595	4.85323	5.19375	0.340518	26.7879
95	2118	196.74	#REF!	2.478	1.9215	0.1575	0.19	1.1374	1.33728	0.0505512	1.1374	8.57294	0.0317492	1.33728	1.62364	0.00374679	0.0505512	0.0610245	0.00177856	6.1711	6.69837	196.1	0.5	2.2617	2.184	0.1659	0.545	1.03812	1.38404	0.0461387	1.03812	8.17539	-0.0231799	1.38404	1.68039	0.00398006	0.0461387	0.0557404	0.00142466	6.70358	7.1858	4.91661	5.27438	0.357774	28.5768
100	2123	197.15	#REF!	2.5074	1.9257	0.1575	0.22	1.1509	1.34608	0.051151	1.1509	8.61408	0.0411338	1.34608	1.6331	0.00946135	0.051151	0.0619387	0.000914168	6.25378	6.71529	196.55	0.45	2.4171	2.0895	0.1659	0.53	1.10945	1.3862	0.0493088	1.10945	8.22654	0.0511493	1.3862	1.68325	0.00286658	0.0493088	0.0591625	0.00342201	6.76325	7.27069	4.92902	5.33668	0.407663	30.6151
105	2128	197.58	#REF!	2.2869	2.0727	0.1617	0.135	1.04969	1.34792	0.0466528	1.04969	8.54868	-0.0654004	1.34792	1.63661	0.00351005	0.0466528	0.0576021	-0.0043366	6.05319	6.41696	196.91	0.36	2.3772	2.0601	0.1617	0.415	1.09113	1.36525	0.0484949	1.09113	8.25275	0.0262139	1.36525	1.66281	-0.0204408	0.0484949	0.0589534	-0.000209029	6.5182	6.88376	4.71005	5.05268	0.342632	32.3283
110	2133	197.75	#REF!	2.5788	1.8585	0.1554	0.195	1.18367	1.33804	0.0526075	1.18367	8.62573	0.0770477	1.33804	1.62735	-0.00926001	0.0526075	0.0627902	0.00518815	6.22401	6.46699	197.17	0.26	2.415	2.0895	0.1659	0.46	1.10849	1.38568	0.049266	1.10849	8.29292	0.0401708	1.38568	1.67963	0.0168196	0.049266	0.0596876	0.000734169	6.66952	6.98724	4.74677	5.12864	0.38187	34.2376
115	2138	198.17	#REF!	2.4822	1.9341	0.1575	0.26	1.13933	1.3431	0.0506369	1.13933	8.64846	0.0227346	1.3431	1.63077	0.00342405	0.0506369	0.0617367	-0.0010535	6.28394	6.72905	197.47	0.3	2.2638	2.1735	0.1659	0.535	1.03908	1.38056	0.0461815	1.03908	8.25849	-0.0344301	1.38056	1.67748	-0.0021507	0.0461815	0.0567329	-0.0029547	6.67966	6.94012	4.93912	5.09405	0.154932	35.0123
120	2143	198.39	#REF!	2.415	1.9425	0.1575	0.22	1.10849	1.32983	0.049266	1.10849	8.63741	-0.0110532	1.32983	1.61811	-0.0126667	0.049266	0.0601796	-0.00155711	6.1555	6.35022	197.63	0.16	2.163	2.2512	0.168	0.495	0.992817	1.38539	0.0441252	0.992817	8.18225	-0.0762404	1.38539	1.68193	0.00444981	0.0441252	0.0541543	-0.00257864	6.60036	6.68599	4.66106	4.90752	0.246454	36.2445
125	2148	198.51	#REF!	2.2995	1.9593	0.1554	0.14	1.05547	1.30791	0.0469098	1.05547	8.57477	-0.0626369	1.30791	1.59396	-0.0241527	0.0469098	0.0575482	-0.00263146	5.92046	5.95104	197.8	0.17	2.121	2.1882	0.1638	0.385	0.973539	1.35116	0.0432684	0.973539	8.0966	-0.0856491	1.35116	1.64849	-0.0334434	0.0432684	0.0528416	-0.00131264	6.3154	6.36499	4.36806	4.67191	0.303844	37.7637
130	2153	198.74	#REF!	2.3016	1.9404	0.1554	0.19	1.05643	1.30124	0.0469526	1.05643	8.5212	-0.0535647	1.30124	1.58302	-0.0109371	0.0469526	0.0571258	-0.000422341	5.96362	6.1287	198.15	0.35	2.1525	2.1819	0.1638	0.475	0.987997	1.35648	0.043911	0.987997	8.0365	-0.0601034	1.35648	1.6479	-0.00058851	0.043911	0.0532522	0.000410555	6.46516	6.75488	4.49846	4.95808	0.459618	40.0618
135	2158	198.91	#REF!	2.3184	1.9509	0.1554	0.25	1.06415	1.30935	0.0472954	1.06415	8.48229	-0.0389196	1.30935	1.58919	0.00617257	0.0472954	0.0573939	0.00026806	6.07711	6.21463	198.39	0.24	2.0538	2.2596	0.1659	0.5	0.942694	1.36183	0.0418975	0.942694	7.93887	-0.0976263	1.36183	1.65314	0.00524047	0.0418975	0.0513113	-0.0019409	6.47309	6.61876	4.56154	4.85817	0.296633	41.545
140	2163	199.04	#REF!	2.4087	1.8774	0.1533	0.205	1.10559	1.30354	0.0491375	1.10559	8.48985	0.00756625	1.30354	1.58448	-0.00471533	0.0491375	0.0592834	0.00188951	6.03772	6.17246	198.68	0.29	2.2113	2.1525	0.1638	0.5	1.01499	1.35972	0.0451105	1.01499	7.92618	-0.0126961	1.35972	1.65195	-0.00118411	0.0451105	0.0541812	0.00286989	6.53588	6.81487	4.53059	5.00211	0.471528	43.9026
145	2168	199.4	#REF!	2.4654	1.8417	0.1533	0.175	1.13162	1.30387	0.0502942	1.13162	8.52246	0.0326121	1.30387	1.58397	-0.000508061	0.0502942	0.0607741	0.0014907	6.02602	6.41961	198.94	0.26	2.2008	2.1483	0.1638	0.465	1.01017	1.35555	0.0448963	1.01017	7.91031	-0.0158721	1.35555	1.64758	-0.00437782	0.0448963	0.0544743	0.00029313	6.47127	6.71131	4.712	4.9261	0.214107	44.9732
150	2173	199.67	#REF!	2.478	1.8648	0.1554	0.14	1.1374	1.31573	0.0505512	1.1374	8.55664	0.0341739	1.31573	1.59574	0.0117752	0.0505512	0.0612946	0.000520561	6.02966	6.34613	199.38	0.44	2.2953	2.1294	0.1638	0.515	1.05354	1.37152	0.0468241	1.05354	7.93986	0.029558	1.37152	1.66277	0.0151966	0.0468241	0.0564539	0.00197962	6.63455	7.12128	4.65806	5.22702	0.568963	47.818
		BAU 95%																				Biofuel 21 TWh
t	Year	Total Carbon Stock (dead wood, soil, trees, stumps and roots) ton C/ha	Bind/ 5y	Harvest timber (ton C/ha)	harvest pulp and paper (ton C/ha)	harvest vrak (ton C/ha)		sawn prod	paper prod	board prod	input sawn	Bound in sawn prod	Added to sawn pool	input paper	Bound in paper	Added to paper pool	input board	Bound in board	Added to board pool	1:1 subst	Change	Tot C forest	Bind/ 5y	Harvest timber (ton C/ha)	harvest pulp and paper (ton C/ha)	harvest vrak (ton C/ha)	Biofuel (ton C/ha)	sawn prod	paper prod	board prod	input sawn	Bound in sawn prod	Added to sawn pool	input paper	Bound in paper	Added to paper pool	input board pool	Bound in board	Added to board pool	1:1 subst	Change	Climate benefit BAU 95% ton CO2/ha	Climate benefit ton CO2/ha	Diff BAU 95% and ton CO2/ha/year	Kumulativ
0	2023	187.18										15			1.5			0.05				187.38										15			1.5			0.05							0
5	2028	187.12	-0.06	2.4843	1.6464	0.1428	0.135	1.14029	1.23429	0.0506797	1.14029	14.1986	-0.801448	1.23429	1.49945	-0.000549457	0.0506797	0.0595186	0.00951855	5.73105	4.87857	187.01	-0.37	2.4864	1.6359	0.1428	0.47	1.14126	1.23081	0.0507226	1.14126	14.1995	-0.800484	1.23081	1.49598	-0.00402496	0.0507226	0.0595614	0.00956139	6.15563	4.99068	3.58087	3.66316	0.0822897	0.411448
10	2033	187.21	0.09	2.352	1.7094	0.1428	0.16	1.07957	1.22581	0.0479808	1.07957	13.4401	-0.758427	1.22581	1.49088	-0.00857063	0.0479808	0.0585023	-0.00101626	5.67346	4.99545	186.84	-0.17	2.3331	1.7199	0.1428	0.465	1.07089	1.22517	0.0475952	1.07089	13.4323	-0.767226	1.22517	1.48963	-0.00635002	0.0475952	0.0581243	-0.00143709	6.05904	5.11403	3.66666	3.7537	0.0870377	0.846637
15	2038	187.3	0.09	2.1924	1.6863	0.1386	0.12	1.00631	1.17793	0.044725	1.00631	12.7066	-0.733505	1.17793	1.44148	-0.0493951	0.044725	0.0550668	-0.00343549	5.37849	4.68215	186.75	-0.09	2.1567	1.6737	0.1365	0.415	0.989925	1.1644	0.0439967	0.989925	12.6834	-0.748877	1.1644	1.42773	-0.0618965	0.0439967	0.0542717	-0.0038526	5.69647	4.79184	3.4367	3.51721	0.0805121	1.2492
20	2043	187.56	0.26	2.0055	1.8837	0.1449	0.135	0.920525	1.20715	0.0409122	0.920525	11.9823	-0.72434	1.20715	1.46197	0.0204896	0.0409122	0.0506467	-0.00442007	5.41983	4.97156	186.95	0.2	2.0307	1.8249	0.1428	0.44	0.932091	1.19098	0.0414263	0.932091	11.9736	-0.709769	1.19098	1.44337	0.0156441	0.0414263	0.0510203	-0.00325145	5.76992	5.27254	3.64912	3.87005	0.220922	2.35381
25	2048	188.29	0.73	2.0706	1.9047	0.147	0.155	0.950405	1.23108	0.0422402	0.950405	11.3816	-0.600694	1.23108	1.48953	0.0275516	0.0422402	0.0511934	0.000546674	5.56049	5.71789	187.56	0.61	2.0391	1.8921	0.1449	0.43	0.935947	1.21858	0.0415976	0.935947	11.3596	-0.614034	1.21858	1.47373	0.0303595	0.0415976	0.0506168	-0.000403421	5.85793	5.88385	4.19693	4.31875	0.121813	2.96287
30	2053	189.11	0.82	2.1903	1.8879	0.1491	0.105	1.00535	1.25403	0.0446821	1.00535	10.9136	-0.467992	1.25403	1.51734	0.027813	0.0446821	0.0537319	0.00253852	5.63199	6.01435	188.33	0.77	2.1399	1.8774	0.147	0.435	0.982214	1.23769	0.043654	0.982214	10.8713	-0.488281	1.23769	1.49821	0.0244769	0.043654	0.0526018	0.001985	5.97909	6.28727	4.41453	4.61486	0.200325	3.9645
35	2058	189.96	0.85	2.0748	2.0055	0.1533	0.145	0.952333	1.27042	0.0423259	0.952333	10.4532	-0.460425	1.27042	1.53865	0.0213072	0.0423259	0.0518245	-0.00190745	5.69218	6.10115	189.15	0.82	2.0475	2.0055	0.1512	0.42	0.939802	1.26373	0.041769	0.939802	10.4038	-0.467485	1.26373	1.52858	0.0303669	0.041769	0.0510678	-0.00153406	6.01146	6.39281	4.47825	4.69232	0.214074	5.03486
40	2063	190.86	0.9	2.2008	1.9635	0.1533	0.15	1.01017	1.28533	0.0448963	1.01017	10.1102	-0.34299	1.28533	1.55732	0.0186766	0.0448963	0.0540577	0.00223321	5.80788	6.3858	190.01	0.86	2.1	2.0286	0.1554	0.425	0.9639	1.28537	0.04284	0.9639	10.021	-0.382872	1.28537	1.55558	0.0270087	0.04284	0.0518676	0.000799814	6.1217	6.62664	4.68718	4.86395	0.176774	5.91873
45	2068	191.75	0.89	2.163	2.0685	0.1575	0.19	0.992817	1.31596	0.0441252	0.992817	9.79424	-0.31594	1.31596	1.59126	0.0339406	0.0441252	0.0536813	-0.000376341	5.9527	6.56032	190.8	0.79	2.1693	2.0265	0.1554	0.435	0.995709	1.30155	0.0442537	0.995709	9.71947	-0.3015	1.30155	1.57654	0.020955	0.0442537	0.0534227	0.00155511	6.22206	6.73307	4.81528	4.94207	0.126795	6.55271
50	2073	192.59	0.84	2.0727	2.2176	0.1638	0.155	0.951369	1.3505	0.0422831	0.951369	9.47775	-0.316489	1.3505	1.6318	0.0405344	0.0422831	0.0517727	-0.00190865	5.99183	6.55397	191.61	0.81	2.0769	2.1525	0.1596	0.47	0.953297	1.32679	0.0423688	0.953297	9.41459	-0.304883	1.32679	1.60549	0.0289464	0.0423688	0.0518126	-0.00161005	6.3167	6.84915	4.81061	5.02728	0.216667	7.63605
55	2078	193.45	0.86	2.1126	2.2638	0.168	0.16	0.969683	1.37783	0.043097	0.969683	9.22054	-0.257206	1.37783	1.66629	0.034497	0.043097	0.0522492	0.000476555	6.11572	6.75349	192.39	0.78	2.0517	2.2197	0.1638	0.44	0.94173	1.34615	0.0418547	0.94173	9.13761	-0.276983	1.34615	1.62997	0.024479	0.0418547	0.0510139	-0.0007987	6.33776	6.86446	4.95706	5.03851	0.0814519	8.04331
60	2083	194.16	0.71	2.0223	2.3772	0.1701	0.24	0.928236	1.3988	0.0412549	0.928236	8.95519	-0.265358	1.3988	1.69336	0.0270668	0.0412549	0.0504914	-0.00175788	6.25248	6.72243	193.06	0.67	1.9866	2.352	0.168	0.57	0.911849	1.38048	0.0405266	0.911849	8.8666	-0.271008	1.38048	1.66862	0.0386518	0.0405266	0.0495447	-0.00146923	6.59958	7.03575	4.93426	5.16424	0.22998	9.1932
65	2088	194.58	0.42	2.1945	2.247	0.168	0.275	1.00728	1.39151	0.0447678	1.00728	8.80322	-0.151968	1.39151	1.69086	-0.00250223	0.0447678	0.0536935	0.00320213	6.34985	6.61858	193.45	0.39	2.0916	2.2533	0.1659	0.55	0.960044	1.3687	0.0426686	0.960044	8.67887	-0.187732	1.3687	1.66367	-0.00494826	0.0426686	0.051427	0.00188227	6.57904	6.77824	4.85804	4.97523	0.117191	9.77916
70	2093	194.91	0.33	2.3562	2.0454	0.1617	0.285	1.0815	1.35452	0.0480665	1.0815	8.74514	-0.0580757	1.35452	1.65343	-0.0374338	0.0480665	0.0575582	0.00386474	6.30279	6.54115	193.74	0.29	2.2659	2.0286	0.1575	0.505	1.04005	1.32601	0.0462244	1.04005	8.59544	-0.0834261	1.32601	1.62011	-0.0435572	0.0462244	0.0553155	0.00388846	6.4441	6.61101	4.8012	4.85248	0.0512771	10.0355
75	2098	195.12	0.21	2.3457	1.9572	0.1554	0.235	1.07668	1.31843	0.0478523	1.07668	8.68976	-0.0553773	1.31843	1.61072	-0.0427059	0.0478523	0.0580272	0.000468996	6.10129	6.21368	194.11	0.37	2.2617	1.9845	0.1554	0.52	1.03812	1.30823	0.0461387	1.03812	8.52088	-0.0745545	1.30823	1.59462	-0.0254869	0.0461387	0.0559172	0.000601709	6.39808	6.66864	4.56084	4.89478	0.333944	11.7053
80	2103	195.4	0.28	2.2428	1.9866	0.1554	0.215	1.02945	1.30439	0.0457531	1.02945	8.59432	-0.0954399	1.30439	1.58913	-0.0215879	0.0457531	0.056011	-0.00201625	5.97974	6.1407	194.39	0.28	2.1966	1.9845	0.1533	0.47	1.00824	1.29228	0.0448106	1.00824	8.4261	-0.0947843	1.29228	1.57417	-0.020455	0.0448106	0.0546955	-0.00122167	6.24572	6.40926	4.50727	4.7044	0.197125	12.6909
85	2108	195.85	0.45	2.3058	1.9887	0.1575	0.25	1.05836	1.32063	0.0470383	1.05836	8.54016	-0.0541682	1.32063	1.60155	0.0124168	0.0470383	0.0569398	0.000928774	6.1126	6.52178	194.83	0.44	2.3184	1.9446	0.1554	0.505	1.06415	1.30696	0.0472954	1.06415	8.39949	-0.0266083	1.30696	1.58523	0.011063	0.0472954	0.0569642	0.00226876	6.40042	6.82714	4.78698	5.01112	0.224139	13.8116
90	2113	196.25	0.4	2.4108	1.9635	0.1575	0.23	1.10656	1.33678	0.0491803	1.10656	8.54119	0.00103883	1.33678	1.61989	0.018344	0.0491803	0.0592459	0.00230619	6.19034	6.61203	195.29	0.46	2.352	1.9383	0.1554	0.48	1.07957	1.31279	0.0479808	1.07957	8.39175	-0.00774151	1.31279	1.59303	0.00779369	0.0479808	0.0580508	0.0010865	6.40341	6.86455	4.85323	5.03858	0.185349	14.7383
95	2118	196.74	0.49	2.478	1.9215	0.1575	0.19	1.1374	1.33728	0.0505512	1.1374	8.57294	0.0317492	1.33728	1.62364	0.00374679	0.0505512	0.0610245	0.00177856	6.1711	6.69837	195.85	0.56	2.4675	1.8816	0.1554	0.49	1.13258	1.31955	0.050337	1.13258	8.43803	0.0462751	1.31955	1.60116	0.00812924	0.050337	0.060599	0.00254827	6.49285	7.1098	4.91661	5.2186	0.301988	16.2483
100	2123	197.15	0.41	2.5074	1.9257	0.1575	0.22	1.1509	1.34608	0.051151	1.1509	8.61408	0.0411338	1.34608	1.6331	0.00946135	0.051151	0.0619387	0.000914168	6.25378	6.71529	196.28	0.43	2.4318	1.9593	0.1575	0.515	1.1162	1.34032	0.0496087	1.1162	8.46192	0.0238985	1.34032	1.62337	0.0222166	0.0496087	0.0603212	-0.000277806	6.58268	7.05852	4.92902	5.18095	0.251929	17.5079
105	2128	197.58	0.43	2.2869	2.0727	0.1617	0.135	1.04969	1.34792	0.0466528	1.04969	8.54868	-0.0654004	1.34792	1.63661	0.00351005	0.0466528	0.0576021	-0.0043366	6.05319	6.41696	196.62	0.34	2.2848	2.0097	0.1575	0.39	1.04872	1.32346	0.0466099	1.04872	8.41526	-0.0466681	1.32346	1.61044	-0.0129356	0.0466099	0.0572733	-0.00304791	6.2946	6.57195	4.71005	4.82381	0.113759	18.0767
110	2133	197.75	0.17	2.5788	1.8585	0.1554	0.195	1.18367	1.33804	0.0526075	1.18367	8.62573	0.0770477	1.33804	1.62735	-0.00926001	0.0526075	0.0627902	0.00518815	6.22401	6.46699	196.88	0.26	2.4822	1.911	0.1575	0.445	1.13933	1.33432	0.0506369	1.13933	8.46524	0.0499796	1.33432	1.61901	0.00857028	0.0506369	0.0607615	0.00348816	6.49441	6.81645	4.74677	5.00327	0.256505	19.3592
115	2138	198.17	0.42	2.4822	1.9341	0.1575	0.26	1.13933	1.3431	0.0506369	1.13933	8.64846	0.0227346	1.3431	1.63077	0.00342405	0.0506369	0.0617367	-0.0010535	6.28394	6.72905	197.27	0.39	2.3982	1.9572	0.1575	0.47	1.10077	1.3313	0.0489233	1.10077	8.47019	0.00495381	1.3313	1.6175	-0.00150897	0.0489233	0.0596645	-0.00109697	6.47777	6.87012	4.93912	5.04267	0.103547	19.877
120	2143	198.39	0.22	2.415	1.9425	0.1575	0.22	1.10849	1.32983	0.049266	1.10849	8.63741	-0.0110532	1.32983	1.61811	-0.0126667	0.049266	0.0601796	-0.00155711	6.1555	6.35022	197.53	0.26	2.3247	1.9677	0.1554	0.46	1.06704	1.31728	0.0474239	1.06704	8.44077	-0.029424	1.31728	1.60321	-0.0142843	0.0474239	0.0579712	-0.00169332	6.38014	6.59474	4.66106	4.84054	0.179474	20.7744
125	2148	198.51	0.12	2.2995	1.9593	0.1554	0.14	1.05547	1.30791	0.0469098	1.05547	8.57477	-0.0626369	1.30791	1.59396	-0.0241527	0.0469098	0.0575482	-0.00263146	5.92046	5.95104	197.64	0.11	2.2743	1.9635	0.1554	0.41	1.0439	1.30333	0.0463957	1.0439	8.39202	-0.0487486	1.30333	1.58674	-0.0164691	0.0463957	0.0566437	-0.0013275	6.24416	6.28761	4.36806	4.61511	0.247047	22.0096
130	2153	198.74	0.23	2.3016	1.9404	0.1554	0.19	1.05643	1.30124	0.0469526	1.05643	8.5212	-0.0535647	1.30124	1.58302	-0.0109371	0.0469526	0.0571258	-0.000422341	5.96362	6.1287	197.83	0.19	2.2974	1.9026	0.1533	0.44	1.05451	1.28585	0.046867	1.05451	8.36018	-0.0318353	1.28585	1.56635	-0.0203939	0.046867	0.0568802	0.000236569	6.23129	6.3693	4.49846	4.67506	0.176602	22.8926
135	2158	198.91	0.17	2.3184	1.9509	0.1554	0.25	1.06415	1.30935	0.0472954	1.06415	8.48229	-0.0389196	1.30935	1.58919	0.00617257	0.0472954	0.0573939	0.00026806	6.07711	6.21463	198.12	0.29	2.2932	1.953	0.1554	0.43	1.05258	1.30397	0.0467813	1.05258	8.33054	-0.029642	1.30397	1.58087	0.0145178	0.0467813	0.0568364	-4.38601e-05	6.28108	6.55591	4.56154	4.81204	0.2505	24.1451
140	2163	199.04	0.13	2.4087	1.8774	0.1533	0.205	1.10559	1.30354	0.0491375	1.10559	8.48985	0.00756625	1.30354	1.58448	-0.00471533	0.0491375	0.0592834	0.00188951	6.03772	6.17246	198.29	0.17	2.2722	1.9404	0.1533	0.525	1.04294	1.29404	0.0463529	1.04294	8.2951	-0.0354439	1.29404	1.5735	-0.00736658	0.0463529	0.0564002	-0.000436153	6.35817	6.48492	4.53059	4.75993	0.229348	25.2918
145	2168	199.4	0.36	2.4654	1.8417	0.1533	0.175	1.13162	1.30387	0.0502942	1.13162	8.52246	0.0326121	1.30387	1.58397	-0.000508061	0.0502942	0.0607741	0.0014907	6.02602	6.41961	198.57	0.28	2.436	1.8249	0.1512	0.415	1.11812	1.29028	0.0496944	1.11812	8.33942	0.0443285	1.29028	1.56844	-0.00506124	0.0496944	0.0596646	0.00326442	6.27523	6.59776	4.712	4.84276	0.13076	25.9456
150	2173	199.67	0.27	2.478	1.8648	0.1554	0.14	1.1374	1.31573	0.0505512	1.1374	8.55664	0.0341739	1.31573	1.59574	0.0117752	0.0505512	0.0612946	0.000520561	6.02966	6.34613	198.91	0.34	2.4402	1.8459	0.1533	0.44	1.12005	1.29929	0.0497801	1.12005	8.37994	0.040518	1.29929	1.57655	0.00811429	0.0497801	0.0603274	0.000662753	6.34322	6.73252	4.65806	4.94167	0.283607	27.3637

## Sheet: 1.4 gust 95%
														PARAMETERS USED						Halv life
														qpap	0.346574	loss rate for paper (from half live)				35
														qsawn	0.0277259	loss rate for boards (from half live)				2
														qboard	0.0198042	loss rate för sawn wood (from halv life)				25
														SFtot	1	total substitution level
														p	0.459	Proportion of harvested C in timber that ends up in sawn wood products
														pboard	0.0204	Proportion of harvested C in timber that ends up in boards
														ppaperboard	0.14	proportion of harvested C in timber that ends up in paper board
														paperpulp	0.38	proportion of harvested C in pulpwood that ends up in paper
														papertimb	0.105	proportion of harvested C in timber that ends up in paper
														k	0.21	m3 to ton C
	TOTAL CARBON ton
		BAU 95%																				75%
t	Year	Total Carbon Stock (dead wood, soil, trees, stumps and roots) ton C/ha	Bind/ 5y	Harvest timber (ton C/ha)	harvest pulp and paper (ton C/ha)	harvest vrak (ton C/ha)	Biofuel ton C/ha	sawn prod	paper prod	board prod	input sawn	Bound in sawn prod	Added to sawn pool	input paper	Bound in paper	Added to paper pool	input board	Bound in board	Added to board pool	Subst	Change	Tot C forest	Bind/ 5y	Harvest timber (ton C/ha)	harvest pulp and paper (ton C/ha)	harvest vrak (ton C/ha)	biofuel	sawn prod	paper prod	board prod	input sawn	Bound in sawn prod	Added to sawn pool	input paper	Bound in paper	Added to paper pool	input board pool	Bound in board	Added to board pool	Subst	Change	Climate benefit BAU 95% ton CO2/ha	Climate benefit ton CO2/ha	Diff BAU 95% and ton CO2/ha/year	Kumulativ
0	2023	187.18		2.4255								15			1.5			0.05				187.23										15			1.5			0.05						0	0
5	2028	187.12	-0.06	2.4843	1.6464	0.1428	0.135	1.14029	1.23429	0.0506797	1.14029	14.1986	-0.801448	1.23429	1.49945	-0.000549457	0.0506797	0.0595186	0.00951855	4.4085	3.55602	188.56	1.33	1.9131	1.3965	0.1176	0.11	0.878113	0.99938	0.0390272	0.878113	13.9364	-1.06363	0.99938	1.26454	-0.235455	0.0390272	0.0478661	-0.00213393	3.5372	3.56598	2.61012	2.61743	0.00731117	0.0365558
10	2033	187.21	0.09	2.352	1.7094	0.1428	0.16	1.07957	1.22581	0.0479808	1.07957	13.4401	-0.758427	1.22581	1.49088	-0.00857063	0.0479808	0.0585023	-0.00101626	4.3642	3.68619	190.28	1.72	1.9992	1.323	0.1155	0.115	0.917633	0.992544	0.0407837	0.917633	13.0499	-0.886423	0.992544	1.21609	-0.0484585	0.0407837	0.0492453	0.00137921	3.5527	4.3392	2.70566	3.18497	0.47931	2.43311
15	2038	187.3	0.09	2.1924	1.6863	0.1386	0.12	1.00631	1.17793	0.044725	1.00631	12.7066	-0.733505	1.17793	1.44148	-0.0493951	0.044725	0.0550668	-0.00343549	4.1373	3.44096	192.2	1.92	1.9215	1.3062	0.1134	0.09	0.881969	0.967123	0.0391986	0.881969	12.2426	-0.80734	0.967123	1.1821	-0.0339868	0.0391986	0.047904	-0.00134127	3.4311	4.50843	2.52567	3.30919	0.783521	6.35071
20	2043	187.56	0.26	2.0055	1.8837	0.1449	0.135	0.920525	1.20715	0.0409122	0.920525	11.9823	-0.72434	1.20715	1.46197	0.0204896	0.0409122	0.0506467	-0.00442007	4.1691	3.72083	194.5	2.3	1.8732	1.4238	0.1176	0.125	0.859799	0.999978	0.0382133	0.859799	11.5176	-0.725	0.999978	1.20895	0.0268464	0.0382133	0.0466816	-0.00122242	3.5396	5.14022	2.73109	3.77292	1.04184	11.5599
25	2048	188.29	0.73	2.0706	1.9047	0.147	0.155	0.950405	1.23108	0.0422402	0.950405	11.3816	-0.600694	1.23108	1.48953	0.0275516	0.0422402	0.0511934	0.000546674	4.2773	4.4347	196.9	2.4	1.8438	1.5372	0.1218	0.11	0.846304	1.03587	0.0376135	0.846304	10.873	-0.644644	1.03587	1.24958	0.0406348	0.0376135	0.0458657	-0.000815856	3.6128	5.40798	3.25507	3.96945	0.714381	15.1318
30	2053	189.11	0.82	2.1903	1.8879	0.1491	0.105	1.00535	1.25403	0.0446821	1.00535	10.9136	-0.467992	1.25403	1.51734	0.027813	0.0446821	0.0537319	0.00253852	4.3323	4.71466	199.47	2.57	2.0391	1.428	0.1218	0.12	0.935947	1.04222	0.0415976	0.935947	10.4014	-0.471552	1.04222	1.26312	0.0135358	0.0415976	0.0497056	0.0038399	3.7089	5.82472	3.46056	4.27535	0.814787	19.2057
35	2058	189.96	0.85	2.0748	2.0055	0.1533	0.145	0.952333	1.27042	0.0423259	0.952333	10.4532	-0.460425	1.27042	1.53865	0.0213072	0.0423259	0.0518245	-0.00190745	4.3786	4.78757	202.19	2.72	1.9551	1.5666	0.126	0.145	0.897391	1.07431	0.039884	0.897391	9.95235	-0.449066	1.07431	1.2976	0.0344808	0.039884	0.0486708	-0.0010348	3.7927	6.09708	3.51408	4.47526	0.961177	24.0116
40	2063	190.86	0.9	2.2008	1.9635	0.1533	0.15	1.01017	1.28533	0.0448963	1.01017	10.1102	-0.34299	1.28533	1.55732	0.0186766	0.0448963	0.0540577	0.00223321	4.4676	5.04552	204.82	2.63	1.8291	1.638	0.1281	0.125	0.839557	1.07057	0.0373136	0.839557	9.50358	-0.448769	1.07057	1.29995	0.0023574	0.0373136	0.0459175	-0.00275333	3.7202	5.90104	3.70341	4.33136	0.627948	27.1514
45	2068	191.75	0.89	2.163	2.0685	0.1575	0.19	0.992817	1.31596	0.0441252	0.992817	9.79424	-0.31594	1.31596	1.59126	0.0339406	0.0441252	0.0536813	-0.000376341	4.579	5.18662	207.44	2.62	1.8123	1.6737	0.1302	0.145	0.831846	1.08002	0.0369709	0.831846	9.10519	-0.398387	1.08002	1.30982	0.00986673	0.0369709	0.0450881	-0.000829444	3.7612	5.99185	3.80698	4.39802	0.591036	30.1065
50	2073	192.59	0.84	2.0727	2.2176	0.1638	0.155	0.951369	1.3505	0.0422831	0.951369	9.47775	-0.316489	1.3505	1.6318	0.0405344	0.0422831	0.0517727	-0.00190865	4.6091	5.17124	209.96	2.52	1.848	1.6023	0.126	0.175	0.848232	1.06163	0.0376992	0.848232	8.77476	-0.33043	1.06163	1.29318	-0.0166413	0.0376992	0.0456697	0.000581654	3.7513	5.92481	3.79569	4.34881	0.553123	32.8722
55	2078	193.45	0.86	2.1126	2.2638	0.168	0.16	0.969683	1.37783	0.043097	0.969683	9.22054	-0.257206	1.37783	1.66629	0.034497	0.043097	0.0522492	0.000476555	4.7044	5.34217	212.44	2.48	1.9782	1.5288	0.126	0.115	0.907994	1.0656	0.0403553	0.907994	8.54687	-0.227894	1.0656	1.29421	0.00102721	0.0403553	0.0484286	0.0027589	3.748	6.00389	3.92115	4.40686	0.485706	35.3007
60	2083	194.16	0.71	2.0223	2.3772	0.1701	0.24	0.928236	1.3988	0.0412549	0.928236	8.95519	-0.265358	1.3988	1.69336	0.0270668	0.0412549	0.0504914	-0.00175788	4.8096	5.27955	214.79	2.35	1.9992	1.4007	0.1197	0.125	0.917633	1.02207	0.0407837	0.917633	8.35811	-0.188754	1.02207	1.25086	-0.0433514	0.0407837	0.0493447	0.00091611	3.6446	5.76341	3.87519	4.23034	0.355153	37.0764
65	2088	194.58	0.42	2.1945	2.247	0.168	0.275	1.00728	1.39151	0.0447678	1.00728	8.80322	-0.151968	1.39151	1.69086	-0.00250223	0.0447678	0.0536935	0.00320213	4.8845	5.15323	217.31	2.52	1.9845	1.449	0.1218	0.165	0.910885	1.03682	0.0404838	0.910885	8.18705	-0.171067	1.03682	1.25794	0.00708898	0.0404838	0.0492068	-0.000137933	3.7203	6.07618	3.78247	4.45992	0.677447	40.4637
70	2093	194.91	0.33	2.3562	2.0454	0.1617	0.285	1.0815	1.35452	0.0480665	1.0815	8.74514	-0.0580757	1.35452	1.65343	-0.0374338	0.0480665	0.0575582	0.00386474	4.8483	5.08666	219.68	2.37	1.953	1.4511	0.1197	0.14	0.896427	1.0299	0.0398412	0.896427	8.02366	-0.163381	1.0299	1.25228	-0.00566633	0.0398412	0.0485398	-0.000666983	3.6638	5.86409	3.7336	4.30424	0.570634	43.3169
75	2098	195.12	0.21	2.3457	1.9572	0.1554	0.235	1.07668	1.31843	0.0478523	1.07668	8.68976	-0.0553773	1.31843	1.61072	-0.0427059	0.0478523	0.0580272	0.000468996	4.6933	4.80569	222.01	2.33	1.9593	1.428	0.1197	0.15	0.899319	1.02267	0.0399697	0.899319	7.88432	-0.13934	1.02267	1.24404	-0.00823618	0.0399697	0.0485504	1.06129e-05	3.657	5.83943	3.52737	4.28614	0.758771	47.1107
80	2103	195.4	0.28	2.2428	1.9866	0.1554	0.215	1.02945	1.30439	0.0457531	1.02945	8.59432	-0.0954399	1.30439	1.58913	-0.0215879	0.0457531	0.056011	-0.00201625	4.5998	4.76076	224.29	2.28	2.0454	1.3083	0.1155	0.13	0.938839	0.998277	0.0417262	0.938839	7.80254	-0.0817827	0.998277	1.21819	-0.0258475	0.0417262	0.0503087	0.00175832	3.5992	5.77333	3.49439	4.23762	0.743228	50.8268
85	2108	195.85	0.45	2.3058	1.9887	0.1575	0.25	1.05836	1.32063	0.0470383	1.05836	8.54016	-0.0541682	1.32063	1.60155	0.0124168	0.0470383	0.0569398	0.000928774	4.702	5.11118	226.57	2.28	1.911	1.4301	0.1197	0.21	0.877149	1.01163	0.0389844	0.877149	7.66966	-0.132886	1.01163	1.22698	0.00878677	0.0389844	0.0478778	-0.00243093	3.6708	5.82427	3.7516	4.27501	0.52341	53.4439
90	2113	196.25	0.4	2.4108	1.9635	0.1575	0.23	1.10656	1.33678	0.0491803	1.10656	8.54119	0.00103883	1.33678	1.61989	0.018344	0.0491803	0.0592459	0.00230619	4.7618	5.18349	228.53	1.96	2.0097	1.2558	0.1113	0.22	0.922452	0.96958	0.0409979	0.922452	7.59928	-0.0703803	0.96958	1.18648	-0.0404992	0.0409979	0.0494616	0.00158375	3.5968	5.4475	3.80468	3.99847	0.193787	54.4128
95	2118	196.74	0.49	2.478	1.9215	0.1575	0.19	1.1374	1.33728	0.0505512	1.1374	8.57294	0.0317492	1.33728	1.62364	0.00374679	0.0505512	0.0610245	0.00177856	4.747	5.27427	230.46	1.93	1.9047	1.3209	0.1134	0.235	0.874257	0.968593	0.0388559	0.874257	7.48981	-0.109465	0.968593	1.17834	-0.00814632	0.0388559	0.0475995	-0.00186203	3.574	5.38453	3.87132	3.95224	0.0809254	54.8175
100	2123	197.15	0.41	2.5074	1.9257	0.1575	0.22	1.1509	1.34608	0.051151	1.1509	8.61408	0.0411338	1.34608	1.6331	0.00946135	0.051151	0.0619387	0.000914168	4.8106	5.27211	232.36	1.9	1.9719	1.1928	0.1071	0.215	0.905102	0.936379	0.0402268	0.905102	7.42536	-0.0644497	0.936379	1.14468	-0.0336541	0.0402268	0.0486412	0.00104172	3.4868	5.28974	3.86973	3.88267	0.0129394	54.8822
105	2128	197.58	0.43	2.2869	2.0727	0.1617	0.135	1.04969	1.34792	0.0466528	1.04969	8.54868	-0.0654004	1.34792	1.63661	0.00351005	0.0466528	0.0576021	-0.0043366	4.6563	5.02007	234.26	1.9	1.5561	1.6632	0.1239	0.09	0.71425	1.01326	0.0317444	0.71425	7.1784	-0.246959	1.01326	1.21561	0.0709317	0.0317444	0.0403431	-0.00829817	3.4332	5.14887	3.68473	3.77927	0.0945404	55.3549
110	2133	197.75	0.17	2.5788	1.8585	0.1554	0.195	1.18367	1.33804	0.0526075	1.18367	8.62573	0.0770477	1.33804	1.62735	-0.00926001	0.0526075	0.0627902	0.00518815	4.7877	5.03068	236.14	1.88	1.6086	1.5855	0.1197	0.04	0.738347	0.996597	0.0328154	0.738347	6.98751	-0.190893	0.996597	1.21149	-0.00412442	0.0328154	0.0399472	-0.000395923	3.3538	5.03839	3.69252	3.69818	0.00565993	55.3832
115	2138	198.17	0.42	2.4822	1.9341	0.1575	0.26	1.13933	1.3431	0.0506369	1.13933	8.64846	0.0227346	1.3431	1.63077	0.00342405	0.0506369	0.0617367	-0.0010535	4.8338	5.27891	237.97	1.83	1.7598	1.3944	0.1134	0.05	0.807748	0.961023	0.0358999	0.807748	6.89073	-0.0967809	0.961023	1.17519	-0.0363031	0.0358999	0.0429616	0.00301449	3.3176	5.01753	3.87472	3.68287	-0.191849	54.4239
120	2143	198.39	0.22	2.415	1.9425	0.1575	0.22	1.10849	1.32983	0.049266	1.10849	8.63741	-0.0110532	1.32983	1.61811	-0.0126667	0.049266	0.0601796	-0.00155711	4.735	4.92972	239.82	1.85	2.1504	1.0374	0.1029	0.05	0.987034	0.92106	0.0438682	0.987034	6.98576	0.0950327	0.92106	1.12881	-0.0463805	0.0438682	0.0514628	0.00850113	3.3407	5.24785	3.61842	3.85192	0.233508	55.5915
125	2148	198.51	0.12	2.2995	1.9593	0.1554	0.14	1.05547	1.30791	0.0469098	1.05547	8.57477	-0.0626369	1.30791	1.59396	-0.0241527	0.0469098	0.0575482	-0.00263146	4.5542	4.58478	241.93	2.11	2.1882	0.9282	0.0987	0.05	1.00438	0.888825	0.0446393	1.00438	7.08584	0.100081	0.888825	1.08837	-0.040434	0.0446393	0.0537367	0.00227392	3.2651	5.43702	3.36523	3.99077	0.625546	58.7192
130	2153	198.74	0.23	2.3016	1.9404	0.1554	0.19	1.05643	1.30124	0.0469526	1.05643	8.5212	-0.0535647	1.30124	1.58302	-0.0109371	0.0469526	0.0571258	-0.000422341	4.5874	4.75248	244.14	2.21	2.2512	0.9555	0.1008	0.135	1.0333	0.914634	0.0459245	1.0333	7.20188	0.116043	0.914634	1.10703	0.0186612	0.0459245	0.0554239	0.00168718	3.4425	5.78889	3.48832	4.24905	0.760729	62.5228
135	2158	198.91	0.17	2.3184	1.9509	0.1554	0.25	1.06415	1.30935	0.0472954	1.06415	8.48229	-0.0389196	1.30935	1.58919	0.00617257	0.0472954	0.0573939	0.00026806	4.6747	4.81222	245.96	1.82	2.2176	0.903	0.0987	0.11	1.01788	0.886452	0.045239	1.01788	7.28748	0.0855985	0.886452	1.08215	-0.0248831	0.045239	0.0550367	-0.000387187	3.3293	5.20963	3.53217	3.82387	0.291697	63.9813
140	2163	199.04	0.13	2.4087	1.8774	0.1533	0.205	1.10559	1.30354	0.0491375	1.10559	8.48985	0.00756625	1.30354	1.58448	-0.00471533	0.0491375	0.0592834	0.00188951	4.6444	4.77914	247.94	1.98	2.2302	0.8568	0.0966	0.095	1.02366	0.871983	0.0454961	1.02366	7.36778	0.0803012	0.871983	1.06328	-0.0188678	0.0454961	0.0552253	0.000188594	3.2786	5.32022	3.50789	3.90504	0.397154	65.9671
145	2168	199.4	0.36	2.4654	1.8417	0.1533	0.175	1.13162	1.30387	0.0502942	1.13162	8.52246	0.0326121	1.30387	1.58397	-0.000508061	0.0502942	0.0607741	0.0014907	4.6354	5.02899	249.91	1.97	2.1231	0.9135	0.0966	0.105	0.974503	0.867289	0.0433112	0.974503	7.38853	0.0207474	0.867289	1.05525	-0.00802888	0.0433112	0.0530738	-0.0021515	3.2382	5.21877	3.69128	3.83057	0.139293	66.6635
150	2173	199.67	0.27	2.478	1.8648	0.1554	0.14	1.1374	1.31573	0.0505512	1.1374	8.55664	0.0341739	1.31573	1.59574	0.0117752	0.0505512	0.0612946	0.000520561	4.6382	4.95467	251.97	2.06	2.1336	0.903	0.0966	0.21	0.979322	0.865872	0.0435254	0.979322	7.41141	0.0228811	0.865872	1.05242	-0.00283682	0.0435254	0.0529076	-0.000166135	3.3432	5.42308	3.63673	3.98054	0.343812	68.3826
		BAU 95%																				rotation +30 years
t	Year	Total Carbon Stock (dead wood, soil, trees, stumps and roots) ton C/ha	Bind/ 5y	Harvest timber (ton C/ha)	harvest pulp and paper (ton C/ha)	harvest vrak (ton C/ha)		sawn prod	paper prod	board prod	input sawn	Bound in sawn prod	Added to sawn pool	input paper	Bound in paper	Added to paper pool	input board	Bound in board	Added to board pool	1:1 subst	Change	Tot C forest	Bind/ 5y	Harvest timber (ton C/ha)	harvest pulp and paper (ton C/ha)	harvest vrak (ton C/ha)	biofuel	sawn prod	paper prod	board prod	input sawn	Bound in sawn prod	Added to sawn pool	input paper	Bound in paper	Added to paper pool	input board pool	Bound in board	Added to board pool	1:1 subst	Change	Climate benefit BAU 95% ton CO2/ha	Climate benefit ton CO2/ha	Diff BAU 95% and ton CO2/ha/year	Kumulativ
0	2023	187.18										15			1.5			0.05				187.28										15			1.5			0.05							0
5	2028	187.12	-0.06	2.4843	1.6464	0.1428	0.135	1.14029	1.23429	0.0506797	1.14029	14.1986	-0.801448	1.23429	1.49945	-0.000549457	0.0506797	0.0595186	0.00951855	4.4085	3.55602	189.35	2.07	1.4238	1.2621	0.0987	0.11	0.653524	0.828429	0.0290455	0.653524	13.7118	-1.28822	0.828429	1.09359	-0.406406	0.0290455	0.0378844	-0.0121156	2.8946	3.25786	2.61012	2.39127	-0.21885	-1.09425
10	2033	187.21	0.09	2.352	1.7094	0.1428	0.16	1.07957	1.22581	0.0479808	1.07957	13.4401	-0.758427	1.22581	1.49088	-0.00857063	0.0479808	0.0585023	-0.00101626	4.3642	3.68619	191.94	2.59	1.092	1.134	0.084	0.065	0.501228	0.69846	0.0222768	0.501228	12.438	-1.27375	0.69846	0.891782	-0.201812	0.0222768	0.0289739	-0.00891048	2.375	3.48052	2.70566	2.5547	-0.150957	-1.84903
15	2038	187.3	0.09	2.1924	1.6863	0.1386	0.12	1.00631	1.17793	0.044725	1.00631	12.7066	-0.733505	1.17793	1.44148	-0.0493951	0.044725	0.0550668	-0.00343549	4.1373	3.44096	195.67	3.73	1.1718	0.9807	0.0777	0.055	0.537856	0.659757	0.0239047	0.537856	11.3658	-1.07224	0.659757	0.817403	-0.0743787	0.0239047	0.0290266	5.27541e-05	2.2852	4.86863	2.52567	3.57358	1.04791	3.39052
20	2043	187.56	0.26	2.0055	1.8837	0.1449	0.135	0.920525	1.20715	0.0409122	0.920525	11.9823	-0.72434	1.20715	1.46197	0.0204896	0.0409122	0.0506467	-0.00442007	4.1691	3.72083	200.12	4.45	1.5246	1.2474	0.1008	0.115	0.699791	0.847539	0.0311018	0.699791	10.5943	-0.771504	0.847539	0.992037	0.174634	0.0311018	0.0362331	0.00720645	2.9878	6.84814	2.73109	5.02653	2.29544	14.8677
25	2048	188.29	0.73	2.0706	1.9047	0.147	0.155	0.950405	1.23108	0.0422402	0.950405	11.3816	-0.600694	1.23108	1.48953	0.0275516	0.0422402	0.0511934	0.000546674	4.2773	4.4347	204.15	4.03	1.3545	1.1991	0.0945	0.09	0.621716	0.787511	0.0276318	0.621716	9.84458	-0.749709	0.787511	0.962879	-0.0291574	0.0276318	0.034037	-0.00219611	2.7381	5.98704	3.25507	4.39449	1.13941	20.5648
30	2053	189.11	0.82	2.1903	1.8879	0.1491	0.105	1.00535	1.25403	0.0446821	1.00535	10.9136	-0.467992	1.25403	1.51734	0.027813	0.0446821	0.0537319	0.00253852	4.3323	4.71466	208.64	4.49	1.281	1.2201	0.0924	0.07	0.587979	0.777483	0.0261324	0.587979	9.15818	-0.686396	0.777483	0.947698	-0.0151818	0.0261324	0.0321493	-0.00188762	2.6635	6.45003	3.46056	4.73433	1.27377	26.9336
35	2058	189.96	0.85	2.0748	2.0055	0.1533	0.145	0.952333	1.27042	0.0423259	0.952333	10.4532	-0.460425	1.27042	1.53865	0.0213072	0.0423259	0.0518245	-0.00190745	4.3786	4.78757	213.25	4.61	2.3163	1.3923	0.126	0.12	1.06318	1.09657	0.0472525	1.06318	9.03584	-0.12234	1.09657	1.2641	0.316401	0.0472525	0.0529358	0.0207864	3.9546	8.77945	3.51408	6.44411	2.93003	41.5838
40	2063	190.86	0.9	2.2008	1.9635	0.1533	0.15	1.01017	1.28533	0.0448963	1.01017	10.1102	-0.34299	1.28533	1.55732	0.0186766	0.0448963	0.0540577	0.00223321	4.4676	5.04552	216.24	2.99	2.2575	1.5225	0.1323	0.14	1.03619	1.13164	0.046053	1.03619	8.90235	-0.133492	1.13164	1.3551	0.0910023	0.046053	0.0554108	0.00247504	4.0523	7.00229	3.70341	5.13968	1.43627	48.7651
45	2068	191.75	0.89	2.163	2.0685	0.1575	0.19	0.992817	1.31596	0.0441252	0.992817	9.79424	-0.31594	1.31596	1.59126	0.0339406	0.0441252	0.0536813	-0.000376341	4.579	5.18662	218.63	2.39	2.3478	1.8249	0.1491	0.145	1.07764	1.26867	0.0478951	1.07764	8.82759	-0.0747638	1.26867	1.50822	0.153123	0.0478951	0.0576905	0.00227965	4.4668	6.93744	3.80698	5.09208	1.2851	55.1906
50	2073	192.59	0.84	2.0727	2.2176	0.1638	0.155	0.951369	1.3505	0.0422831	0.951369	9.47775	-0.316489	1.3505	1.6318	0.0405344	0.0422831	0.0517727	-0.00190865	4.6091	5.17124	220.12	1.49	2.4927	1.827	0.1533	0.145	1.14415	1.30497	0.0508511	1.14415	8.82901	0.00142339	1.30497	1.57159	0.063367	0.0508511	0.0610494	0.00335895	4.618	6.17615	3.79569	4.53329	0.737606	58.8786
55	2078	193.45	0.86	2.1126	2.2638	0.168	0.16	0.969683	1.37783	0.043097	0.969683	9.22054	-0.257206	1.37783	1.66629	0.034497	0.043097	0.0522492	0.000476555	4.7044	5.34217	221.2	1.08	2.583	1.6338	0.1449	0.09	1.1856	1.25368	0.0526932	1.1856	8.8717	0.0426868	1.25368	1.5315	-0.0400907	0.0526932	0.0634853	0.0024359	4.4517	5.53673	3.92115	4.06396	0.14281	59.5927
60	2083	194.16	0.71	2.0223	2.3772	0.1701	0.24	0.928236	1.3988	0.0412549	0.928236	8.95519	-0.265358	1.3988	1.69336	0.0270668	0.0412549	0.0504914	-0.00175788	4.8096	5.27955	222.27	1.07	2.5536	1.5876	0.1407	0.14	1.1721	1.22892	0.0520934	1.1721	8.89536	0.0236664	1.22892	1.49965	-0.0318461	0.0520934	0.0633162	-0.000169149	4.4219	5.48355	3.87519	4.02493	0.149737	60.3414
65	2088	194.58	0.42	2.1945	2.247	0.168	0.275	1.00728	1.39151	0.0447678	1.00728	8.80322	-0.151968	1.39151	1.69086	-0.00250223	0.0447678	0.0536935	0.00320213	4.8845	5.15323	223.26	0.99	2.7741	1.3503	0.1344	0.15	1.27331	1.19277	0.0565916	1.27331	9.01717	0.121812	1.19277	1.45787	-0.0417811	0.0565916	0.0677845	0.0044683	4.4088	5.4833	3.78247	4.02474	0.24227	61.5527
70	2093	194.91	0.33	2.3562	2.0454	0.1617	0.285	1.0815	1.35452	0.0480665	1.0815	8.74514	-0.0580757	1.35452	1.65343	-0.0374338	0.0480665	0.0575582	0.00386474	4.8483	5.08666	224.22	0.96	2.6292	1.5225	0.1407	0.15	1.2068	1.2227	0.0536357	1.2068	9.05671	0.0395347	1.2227	1.48042	0.0225496	0.0536357	0.0656184	-0.00216607	4.4424	5.46232	3.7336	4.00934	0.275737	62.9314
75	2098	195.12	0.21	2.3457	1.9572	0.1554	0.235	1.07668	1.31843	0.0478523	1.07668	8.68976	-0.0553773	1.31843	1.61072	-0.0427059	0.0478523	0.0580272	0.000468996	4.6933	4.80569	224.99	0.77	2.5368	1.5288	0.1386	0.215	1.16439	1.20246	0.0517507	1.16439	9.04871	-0.00799464	1.20246	1.46416	-0.0162578	0.0517507	0.0633505	-0.00226787	4.4192	5.16268	3.52737	3.78941	0.262034	64.2416
80	2103	195.4	0.28	2.2428	1.9866	0.1554	0.215	1.02945	1.30439	0.0457531	1.02945	8.59432	-0.0954399	1.30439	1.58913	-0.0215879	0.0457531	0.056011	-0.00201625	4.5998	4.76076	225.66	0.67	2.5746	1.5603	0.1407	0.21	1.18174	1.22369	0.0525218	1.18174	9.0591	0.0103905	1.22369	1.48252	0.018357	0.0525218	0.0637207	0.000370213	4.4856	5.18472	3.49439	3.80558	0.311188	65.7975
85	2108	195.85	0.45	2.3058	1.9887	0.1575	0.25	1.05836	1.32063	0.0470383	1.05836	8.54016	-0.0541682	1.32063	1.60155	0.0124168	0.0470383	0.0569398	0.000928774	4.702	5.11118	226.31	0.65	2.5326	1.596	0.1407	0.14	1.16246	1.22697	0.051665	1.16246	9.04887	-0.0102326	1.22697	1.48904	0.00652109	0.051665	0.0629294	-0.000791355	4.4093	5.0548	3.7516	3.71022	-0.041383	65.5906
90	2113	196.25	0.4	2.4108	1.9635	0.1575	0.23	1.10656	1.33678	0.0491803	1.10656	8.54119	0.00103883	1.33678	1.61989	0.018344	0.0491803	0.0592459	0.00230619	4.7618	5.18349	226.98	0.67	2.6229	1.5477	0.1407	0.18	1.20391	1.23074	0.0535072	1.20391	9.08141	0.0325397	1.23074	1.49396	0.00492228	0.0535072	0.0646316	0.00170223	4.4913	5.20046	3.80468	3.81714	0.0124598	65.6529
95	2118	196.74	0.49	2.478	1.9215	0.1575	0.19	1.1374	1.33728	0.0505512	1.1374	8.57294	0.0317492	1.33728	1.62364	0.00374679	0.0505512	0.0610245	0.00177856	4.747	5.27427	227.46	0.48	2.6187	1.575	0.1428	0.235	1.20198	1.24008	0.0534215	1.20198	9.10781	0.0263997	1.24008	1.50418	0.0102151	0.0534215	0.0648468	0.000215234	4.5715	5.08833	3.87132	3.73483	-0.136483	64.9705
100	2123	197.15	0.41	2.5074	1.9257	0.1575	0.22	1.1509	1.34608	0.051151	1.1509	8.61408	0.0411338	1.34608	1.6331	0.00946135	0.051151	0.0619387	0.000914168	4.8106	5.27211	227.62	0.16	2.4948	1.6548	0.1428	0.225	1.14511	1.24005	0.0508939	1.14511	9.07392	-0.0338878	1.24005	1.50595	0.0017743	0.0508939	0.0623573	-0.00248951	4.5174	4.6428	3.86973	3.40781	-0.461915	62.6609
105	2128	197.58	0.43	2.2869	2.0727	0.1617	0.135	1.04969	1.34792	0.0466528	1.04969	8.54868	-0.0654004	1.34792	1.63661	0.00351005	0.0466528	0.0576021	-0.0043366	4.6563	5.02007	227.88	0.26	2.4549	1.7619	0.1491	0.115	1.1268	1.27097	0.05008	1.1268	9.02611	-0.0478152	1.27097	1.53719	0.0312362	0.05008	0.0611033	-0.00125405	4.4809	4.72307	3.68473	3.46673	-0.218002	61.5709
110	2133	197.75	0.17	2.5788	1.8585	0.1554	0.195	1.18367	1.33804	0.0526075	1.18367	8.62573	0.0770477	1.33804	1.62735	-0.00926001	0.0526075	0.0627902	0.00518815	4.7877	5.03068	228.2	0.32	2.4213	1.8249	0.1512	0.055	1.11138	1.28668	0.0493945	1.11138	8.96906	-0.0570479	1.28668	1.55842	0.0212298	0.0493945	0.0601962	-0.000907126	4.4524	4.73567	3.69252	3.47599	-0.216531	60.4882
115	2138	198.17	0.42	2.4822	1.9341	0.1575	0.26	1.13933	1.3431	0.0506369	1.13933	8.64846	0.0227346	1.3431	1.63077	0.00342405	0.0506369	0.0617367	-0.0010535	4.8338	5.27891	228.52	0.32	2.709	1.5078	0.1407	0.135	1.24343	1.23667	0.0552636	1.24343	9.05145	0.0823912	1.23667	1.51216	-0.0462586	0.0552636	0.0659049	0.00570872	4.4925	4.85434	3.87472	3.56309	-0.31163	58.9301
120	2143	198.39	0.22	2.415	1.9425	0.1575	0.22	1.10849	1.32983	0.049266	1.10849	8.63741	-0.0110532	1.32983	1.61811	-0.0126667	0.049266	0.0601796	-0.00155711	4.735	4.92972	228.81	0.29	2.9001	1.3104	0.1344	0.115	1.33115	1.20848	0.059162	1.33115	9.21089	0.159441	1.20848	1.47579	-0.0363699	0.059162	0.0708125	0.00490761	4.4599	4.87788	3.61842	3.58036	-0.038054	58.7398
125	2148	198.51	0.12	2.2995	1.9593	0.1554	0.14	1.05547	1.30791	0.0469098	1.05547	8.57477	-0.0626369	1.30791	1.59396	-0.0241527	0.0469098	0.0575482	-0.00263146	4.5542	4.58478	229.27	0.46	2.9841	1.2243	0.1323	0.23	1.3697	1.19634	0.0608756	1.3697	9.38825	0.177357	1.19634	1.45722	-0.0185674	0.0608756	0.0733936	0.00258115	4.5707	5.19207	3.36523	3.81098	0.445752	60.9686
130	2153	198.74	0.23	2.3016	1.9404	0.1554	0.19	1.05643	1.30124	0.0469526	1.05643	8.5212	-0.0535647	1.30124	1.58302	-0.0109371	0.0469526	0.0571258	-0.000422341	4.5874	4.75248	229.64	0.37	2.9211	1.2684	0.1323	0.15	1.34078	1.19766	0.0595904	1.34078	9.51373	0.125481	1.19766	1.45526	-0.00195928	0.0595904	0.0725647	-0.000828913	4.4718	4.96449	3.48832	3.64394	0.155621	61.7467
135	2158	198.91	0.17	2.3184	1.9509	0.1554	0.25	1.06415	1.30935	0.0472954	1.06415	8.48229	-0.0389196	1.30935	1.58919	0.00617257	0.0472954	0.0573939	0.00026806	4.6747	4.81222	230	0.36	2.8833	1.2411	0.1302	0.17	1.32343	1.17803	0.0588193	1.32343	9.60562	0.0918876	1.17803	1.43528	-0.0199814	0.0588193	0.0716471	-0.000917652	4.4246	4.85559	3.53217	3.564	0.0318318	61.9058
140	2163	199.04	0.13	2.4087	1.8774	0.1533	0.205	1.10559	1.30354	0.0491375	1.10559	8.48985	0.00756625	1.30354	1.58448	-0.00471533	0.0491375	0.0592834	0.00188951	4.6444	4.77914	230.34	0.34	2.8728	1.239	0.1302	0.135	1.31862	1.17466	0.0586051	1.31862	9.68079	0.0751733	1.17466	1.42838	-0.00690274	0.0586051	0.0712707	-0.00037642	4.377	4.78489	3.50789	3.51211	0.00422325	61.927
145	2168	199.4	0.36	2.4654	1.8417	0.1533	0.175	1.13162	1.30387	0.0502942	1.13162	8.52246	0.0326121	1.30387	1.58397	-0.000508061	0.0502942	0.0607741	0.0014907	4.6354	5.02899	230.76	0.42	2.8476	1.2558	0.1302	0.135	1.30705	1.17487	0.058091	1.30705	9.73467	0.0538754	1.17487	1.42737	-0.00101024	0.058091	0.07069	-0.000580622	4.3686	4.84088	3.69128	3.55321	-0.138073	61.2366
150	2173	199.67	0.27	2.478	1.8648	0.1554	0.14	1.1374	1.31573	0.0505512	1.1374	8.55664	0.0341739	1.31573	1.59574	0.0117752	0.0505512	0.0612946	0.000520561	4.6382	4.95467	231.23	0.47	2.8917	1.2201	0.1302	0.115	1.32729	1.1721	0.0589907	1.32729	9.80181	0.0671431	1.1721	1.42443	-0.00294009	0.0589907	0.071487	0.000797	4.357	4.892	3.63673	3.59073	-0.0459995	61.0066
		BAU 95%																				Set aside x 3
t	Year	Total Carbon Stock (dead wood, soil, trees, stumps and roots) ton C/ha	Bind/ 5y	Harvest timber (ton C/ha)	harvest pulp and paper (ton C/ha)	harvest vrak (ton C/ha)		sawn prod	paper prod	board prod	input sawn	Bound in sawn prod	Added to sawn pool	input paper	Bound in paper	Added to paper pool	input board	Bound in board	Added to board pool	1:1 subst	Change	Tot C forest	Bind/ 5y	Harvest timber (ton C/ha)	harvest pulp and paper (ton C/ha)	harvest vrak (ton C/ha)	Biofuel	sawn prod	paper prod	board prod	input sawn	Bound in sawn prod	Added to sawn pool	input paper	Bound in paper	Added to paper pool	input board pool	Bound in board	Added to board pool	1:1 subst	Change	Climate benefit BAU 95% ton CO2/ha	Climate benefit ton CO2/ha	Diff BAU 95% and ton CO2/ha/year	Kumulativ
0	2023	187.18										15			1.5			0.05				187.25										15			1.5			0.05						0	0
5	2028	187.12	-0.06	1.9131	1.3965	0.1176	0.11	0.878113	0.99938	0.0390272	1.14029	14.1986	-0.801448	1.23429	1.49945	-0.000549457	0.0506797	0.0595186	0.00951855	4.4085	3.55602	191.17	3.92	0.7791	0.8253	0.0609	0.06	0.357607	0.504494	0.0158936	0.357607	13.4159	-1.58413	0.504494	0.769659	-0.730341	0.0158936	0.0247325	-0.0252675	1.7253	3.30556	2.61012	2.42628	-0.183841	-0.919206
10	2033	187.21	0.09	2.352	1.7094	0.1428	0.16	1.07957	1.22581	0.0479808	1.07957	13.4401	-0.758427	1.22581	1.49088	-0.00857063	0.0479808	0.0585023	-0.00101626	4.3642	3.68619	195.73	4.56	1.218	1.176	0.0903	0.125	0.559062	0.74529	0.0248472	0.559062	12.2383	-1.17761	0.74529	0.881348	0.111689	0.0248472	0.0292193	0.00448685	2.6093	6.10786	2.70566	4.48317	1.77751	7.96834
15	2038	187.3	0.09	2.1924	1.6863	0.1386	0.12	1.00631	1.17793	0.044725	1.00631	12.7066	-0.733505	1.17793	1.44148	-0.0493951	0.044725	0.0550668	-0.00343549	4.1373	3.44096	199.33	3.6	1.5393	1.3356	0.105	0.09	0.706539	0.884657	0.0314017	0.706539	11.3606	-0.877696	0.884657	1.04046	0.159111	0.0314017	0.036567	0.00734769	3.0699	5.95866	2.52567	4.37366	1.84799	17.2083
20	2043	187.56	0.26	2.0055	1.8837	0.1449	0.135	0.920525	1.20715	0.0409122	0.920525	11.9823	-0.72434	1.20715	1.46197	0.0204896	0.0409122	0.0506467	-0.00442007	4.1691	3.72083	202.33	3	1.575	1.6254	0.1218	0.06	0.722925	1.00353	0.03213	0.722925	10.6129	-0.747692	1.00353	1.18746	0.146998	0.03213	0.0385942	0.00202718	3.3822	5.78353	2.73109	4.24511	1.51402	24.7784
25	2048	188.29	0.73	2.0706	1.9047	0.147	0.155	0.950405	1.23108	0.0422402	0.950405	11.3816	-0.600694	1.23108	1.48953	0.0275516	0.0422402	0.0511934	0.000546674	4.2773	4.4347	204.85	2.52	1.7766	1.638	0.126	0.135	0.815459	1.05771	0.0362426	0.815459	10.0545	-0.55837	1.05771	1.26762	0.0801657	0.0362426	0.0430652	0.004471	3.6756	5.72187	3.25507	4.19985	0.944777	29.5023
30	2053	189.11	0.82	2.1903	1.8879	0.1491	0.105	1.00535	1.25403	0.0446821	1.00535	10.9136	-0.467992	1.25403	1.51734	0.027813	0.0446821	0.0537319	0.00253852	4.3323	4.71466	206.87	2.02	1.8627	1.5372	0.1239	0.08	0.854979	1.0405	0.0379991	0.854979	9.60792	-0.446569	1.0405	1.26458	-0.00303807	0.0379991	0.045612	0.00254681	3.6038	5.17674	3.46056	3.79973	0.339167	31.1981
35	2058	189.96	0.85	2.0748	2.0055	0.1533	0.145	0.952333	1.27042	0.0423259	0.952333	10.4532	-0.460425	1.27042	1.53865	0.0213072	0.0423259	0.0518245	-0.00190745	4.3786	4.78757	208.79	1.92	1.7157	1.6254	0.1239	0.13	0.787506	1.038	0.0350003	0.787506	9.15169	-0.456234	1.038	1.26155	-0.00303606	0.0350003	0.0430634	-0.00254858	3.595	5.05318	3.51408	3.70904	0.194956	32.1729
40	2063	190.86	0.9	2.2008	1.9635	0.1533	0.15	1.01017	1.28533	0.0448963	1.01017	10.1102	-0.34299	1.28533	1.55732	0.0186766	0.0448963	0.0540577	0.00223321	4.4676	5.04552	210.6	1.81	1.806	1.5414	0.1218	0.13	0.828954	1.0282	0.0368424	0.828954	8.79596	-0.355727	1.0282	1.25121	-0.0103332	0.0368424	0.044455	0.00139159	3.5992	5.04453	3.70341	3.70269	-0.000725888	32.1693
45	2068	191.75	0.89	2.163	2.0685	0.1575	0.19	0.992817	1.31596	0.0441252	0.992817	9.79424	-0.31594	1.31596	1.59126	0.0339406	0.0441252	0.0536813	-0.000376341	4.579	5.18662	212.35	1.75	1.743	1.6338	0.126	0.125	0.800037	1.04788	0.0355572	0.800037	8.45737	-0.338595	1.04788	1.26906	0.0178503	0.0355572	0.0434158	-0.0010392	3.6278	5.05602	3.80698	3.71112	-0.0958667	31.69
[truncated: 253 more rows]

## Sheet: 1.5 sub0,53 95%
																	PARAMETERS USED						Halv life
																	qpap	0.346574	loss rate for paper (from half live)				35
[truncated: 340 more rows]

## Sheet: 2.1. Harvest 95%
			rotation+30				aim at	0.0778023							0.954047					2100
[truncated: 55 more rows]

[truncated: 25 more sheets: 2.2 Harvest 75%, 2.3 Set aside x2, 2.4 Set aside x3, 2.5 Fert x2 , 2.6 Fert x3 , 2.7 Fert x7 , 2.8 Fert x35 , 2.9 Biofuel 21 TWh, 2.10 Prod Gust real. pot., 2.11 Prod Gust 2017, 2.12 rotation +30, 2.13 Harv 95% north lat 60, 3.1 Harvest levels, 3.2 Regeneration, 3.3 P. contorta, 3.4 Set-aside, 3.5 Fertilization, 3.6 Stumps, 3.7 Slash, 3.8 Subst Lundmark 2014 …]
